# Supplementary material for: Dysregulated NK cell activation and myeloid-lymphoid imbalance underpin COPD progression: insights from high-dimensional immune profiling and smoking-induced immune remodeling
Source: Front Immunol. 2025 Sep 19;16:1623319. doi: 10.3389/fimmu.2025.1623319 (PMC12491182; doi:10.3389/fimmu.2025.1623319)
Supplement: Supplementary file 1 [file DataSheet1.xlsx]

## Sheet: Sheet1 (2)
Table S1. Clinical information of the 69 COPD patients listed individually.
NO. of patients	GOLD stage	Gender	Age	BMI	Smoking history(pack year smoked)	smoking status	FVC (L)	FEV1(L)	FEV1/FVC （%）	FEV1(% of predicted)	Complication	RNA-seq
1	2	Female	74	31.1111	0	Never smoking	2.14	0.97	45.3271	65.5405	hypertension
2	1	Male	53	23.3234	24.75	Quit smoking	4.29	2.78	64.8019	82.4926	no
3	3	Male	66	20.2812	38.25	Current smoking	3.62	1.4	38.674	48.7805	diabetes
4	1	Male	72	21.2228	20.5	Quit smoking	5.61	3.27	58.2888	96.7456	diabetes
5	1	Female	66	25.7778	0	Never smoking	1.95	1.36	69.7436	80	diabetes
6	3	Female	65	27.1416	0	Never smoking	2.29	1.12	48.9083	48.6957	diabetes and peptic ulcer
7	1	Male	68	26.1224	15.5	Quit smoking	3.32	2.32	69.8795	81.1189	diabetes and peptic ulcer
8	1	Male	68	28.0102	0	Never smoking	3.35	2.26	67.4627	79.8587	diabetes
9	3	Female	72	28.3987	0	Never smoking	2.6	1.46	56.1538	49	diabetes
10	3	Male	55	27.6817	36	Quit smoking	2.96	1.35	45.6081	42.8571	diabetes
11	3	Male	55	/	/	Current smoking	3.83	1.24	32.376	37.4622	abnormal liver function
12	3	Male	67	/	/	Current smoking	1.56	1.09	69.8718	48.8789	no	Yes
13	4	Female	64	/	0.9	Quit smoking	1.86	0.41	22.043	23.8372	osteoporosis
14	4	Male	68	/	/	Current smoking	3.81	1.75	45.9318	29	no	Yes
15	2	Male	36	26.1224	0.075	Current smoking	5.65	2.52	44.6018	61.0169	hyperuricemia, hyperlipemia, fatty liver, cholecystolithiasis
16	2	Male	68	23.939	40	Current smoking	5.43	2.46	45.3039	62.7551	gastro-esophageal reflux
17	2	Male	63	21.5139	46	Quit smoking	4.95	2.19	44.2424	76.5734	hypertension, hyperglycemia
18	2	Male	72	22.9854	40	Quit smoking	5.82	2.87	49.3127	75.7256	benign prostatic hyperplasia, congenital renal cyst
19	4	Male	65	25.3515	90	Quit smoking	3.12	0.78	25	25.8278	hypertension, sleep apnea hyponea syndrome, fatty liver	Yes
20	1	Male	66	23.597	50	Quit smoking	3.73	2.4	64.3432	96	no
21	2	Female	76	32.3939	/	Quit smoking	1.12	/	/	66.3	hypertension, sleep apnea hyponea syndrome
22	1	Male	55	18.3768	30	Current smoking	4.79	3.31	69.1023	99.6988	neurofibroma
23	2	male	68	25.6173	/	Current smoking	3.77	2.45	64.9867	74.6951	hypertension, coronary heart disease
24	2	male	81	27.7344	0	Never smoking	1.99	1.38	69.3467	67.6471	hypertension
25	2	male	85	28.4301	0	Never smoking	2.11	1.45	68.7204	69.7115	cerebral infarction, intracranial hemorrhage	Yes
26	2	male	82	21.5405	30	Quit smoking	2.34	1.13	48.2906	50.2222	cerebral infarction, intracoronary stent implantation, multiple arteriosclerosis	Yes
27	4	male	53	18.8092	15	Current smoking	2.83	0.92	32.5088	27.6276	no
28	4	mele	49	22.571	12.5	Quit smoking	2.03	0.56	27.5862	16.2791	no
29	2	male	52	19.433	30	Quit smoking	3.85	1.53	39.7403	51.5152	no
30	4	male	62	21.2245	60	Quit smoking	3.12	0.79	25.3205	26.5	hypertension, sinus bradycardia
31	2	female	63	20.3428	0	Never smoking	1.92	1.11	57.8125	66.0714	sinus bradycardia, hypertension, diabetes, gastritis
32	2	male	72	26.7229	52.5	Quit smoking	2.47	/	/	77.6	no	Yes
33	1	male	74	26.1066	10.5	Quit smoking	2.6	1.78	68.4615	80.9091	no
34	1	female	82	31.1111	15	Quit smoking	1.86	1.02	54.8387	/	hypertension, atrial fibrillation, cerebral infarction
35	2	male	62	22.1367	75	Current smoking	2.51	1.62	64.5418	56.8421	no	Yes
36	2	male	67	32.7694	5	Quit smoking	3.29	1.76	53.4954	70.4	hypertension, diabetes	Yes
37	1	female	37	24.5603	/	Current smoking	1.88	1.31	69.6809	97.7612	no
38	1	male	59	23.4509	/	/	4.96	2.65	53.4274	80.7927	no	Yes
39	1	male	65	23.7228	40	Current smoking	3.56	2.49	69.9438	81.3725	diabetes, arteriosclerosis, sinus bradycardia, low extremity atherosclerosis disease	Yes
40	2	female	62	32.0513	0	Never smoking	2.24	1.28	57.1429	63.6816	hypertension, lipomyoma, uterine myoma	Yes
41	1	male	63	18.0662	50	Current smoking	3.95	2.69	68.1013	92.1233	no	Yes
42	1	male	68	20.061	100	Quit smoking	3.52	2.46	69.8864	90.4412	pulmonary tuberculosis, coronary heart disease, hypertension	Yes
43	2	mele	70	22.3214	100	Quit smoking	3.48	1.9	54.5977	70.3704	hypertension, leucoderma
44	4	male	77	17.8657	30	Quit smoking	2.48	0.6	24.1935	29.4118	no
45	3	male	45	21.3039	0	Never smoking	2.32	1.18	50.8621	46.8254	pulmonary tuberculosis, hypertension
46	2	female	57	29.3947	30	Quit smoking	3.39	2.33	68.7316	77.6667	no	Yes
47	2	female	80	24.2382	30	Quit smoking	2.17	1.02	47.0046	72.8571	diabetes, coronary heart disease
48	2	male	64	26.5338	6	Current smoking	3.34	1.6	47.9042	56.338	hepatic hemangioma	Yes
49	1	female	60	24.8889	0	Never smoking	2.23	1.55	69.5067	87.0787	no	Yes
50	2	male	67	24.093	/	/	2.68	1.44	53.7313	51.6129	no	Yes
51	2	male	65	27.6361	60	Quit smoking	3.01	2.01	66.7774	70.5263	coronary artery bypass graft	Yes
52	4	male	73	22.1004	75	Quit smoking	2.02	0.66	32.6733	26.087	no	Yes
53	1	mele	69	22.231	50	Quit smoking	3.32	2.25	67.7711	83.6431	hypertension, hepatic cyst, senile pruritus	Yes
54	3	male	64	18.0785	30	Quit smoking	3.44	1.43	41.5698	44.4099	diabetes, coronary heart disease, intracoronary stent implantation, multiple arteriosclerosis	Yes
55	3	male	53	20.9042	30	Current smoking	3.44	1.43	41.5698	44.4099	diabetes	Yes
56	4	male	59	23.7228	54	Quit smoking	2.3	0.55	23.913	17.6849	no
57	2	male	52	19.433	50	Current smoking	3.85	1.53	39.7403	52.0408	no	Yes
58	2	male	61	24.9135	31	Quit smoking	4.34	1.93	44.47	62.6623	emphysema, bronchitis
59	1	female	77	24.0346	0	Never smoking	1.98	1.38	69.697	100	anemia
60	1	female	56	39.3503	29	Quit smoking	2.83	1.92	67.8445	81.3559	coronary heart disease, reflux esophagitis, gastritis
61	2	female	75	31.1111	34	Quit smoking	2.14	0.97	45.3271	65.5405	pulmonary fungal infection
62	2	male	69	24.0569	30	Quit smoking	4.52	2.34	51.7699	79.322	emphysema, pneumatocele	Yes
63	4	male	52	24.7555	66	Current smoking	3.31	0.86	25.9819	22.9947	emphysema, pneumatocele, hypertension, reflux esophagitis, duodenal ulcer
64	3	male	79	19.7232	29.5	Current smoking	2.32	1.11	47.8448	46.25	diabetes, coronary heart disease
65	3	male	66	21.6296	5	Quit smoking	3.11	1.28	41.1576	48.1203	bronchial asthma
66	4	male	66	16.0037	69	Current smoking	/	/	/	/	hyperlipidemia, hepatic cyst	Yes
67	1	female	69	28.7619	24.5	Current smoking	/	/	/	/	pulmonary infection, hypertension, rheumatoid arthritis
68	4	male	62	20.8666	20	Quit smoking	2.73	0.51	18.6813	18.2143	hypertension, cor pulmonale
69	3	male	72	36.7309	56	Quit smoking	/	0.99	/	45.8	hypertension, coronary heart disease, intracoronary stent implantation, lumbar disc herniation
"/" means not available
