# Supplementary material for: Dysregulated NK cell activation and myeloid-lymphoid imbalance underpin COPD progression: insights from high-dimensional immune profiling and smoking-induced immune remodeling
Source: Front Immunol. 2025 Sep 19;16:1623319. doi: 10.3389/fimmu.2025.1623319 (PMC12491182; doi:10.3389/fimmu.2025.1623319)
Supplement: Supplementary file 2 [file DataSheet2.xlsx]

## Sheet: S1_P _heatmap_values
Table S2. The genes differentially expressed between COPD patients compared with HDs.
	baseMean	log2FoldChange	lfcSE	stat	pvalue	padj
PRSS35	3.61163	-4.02121	0.584645	-6.87804	6.06823e-12	6.55886e-10
LUM	1.31015	-3.73526	0.948168	-3.93945	8.16677e-05	0.000818185
TRIM49D2	1.18161	-3.71095	0.665173	-5.57892	2.42019e-08	8.88816e-07
CCN2	1.08751	-3.61698	0.654952	-5.52251	3.34182e-08	1.17534e-06
KLHDC7A	2.98721	-3.61522	0.629757	-5.74065	9.43145e-09	3.93678e-07
IL4	3.54453	-3.31854	0.514033	-6.45589	1.07586e-10	7.79459e-09
DSG3	1.1881	-3.26717	0.655941	-4.98089	6.32926e-07	1.45704e-05
TRIM49D1	0.88811	-3.07988	0.733021	-4.20163	2.65006e-05	0.000325311
GATA2	274.191	-2.917	0.401073	-7.27298	3.51631e-13	5.31223e-11
FAM3B	12.2041	-2.90008	0.704846	-4.11448	3.88053e-05	0.000444164
OLIG2	32.5134	-2.8818	0.409081	-7.04459	1.86013e-12	2.33297e-10
TEX101	2.69426	-2.87531	0.454749	-6.32287	2.56756e-10	1.7153e-08
AL031429.1	1.6559	-2.83176	0.572576	-4.94565	7.58888e-07	1.67871e-05
AP005435.1	1.0808	-2.77563	0.843673	-3.28993	0.00100211	0.00660024
RIMBP3	4.0405	-2.76005	0.394055	-7.00424	2.48331e-12	2.98773e-10
SULT1E1	0.610062	-2.74235	0.934021	-2.93607	0.00332397	0.0171281
PKDCC	1.76568	-2.65408	0.53811	-4.93224	8.1294e-07	1.7805e-05
PKNOX2	0.887614	-2.65147	1.05239	-2.51949	0.0117526	0.0464325
AC007991.4	0.942639	-2.64817	0.762657	-3.47229	0.000516041	0.0037872
GATA2-AS1	5.56839	-2.6435	0.407118	-6.49321	8.40285e-11	6.27594e-09
SCN7A	1.21051	-2.51301	0.565098	-4.44704	8.70607e-06	0.000129684
OLFM2	24.8572	-2.50406	0.251455	-9.95829	2.32012e-23	6.16897e-20
CXCR6	46.7282	-2.50028	0.276229	-9.05144	1.41092e-19	1.33982e-16
OR2I1P	2.8697	-2.48933	0.504896	-4.93039	8.20666e-07	1.79375e-05
BX284668.2	5.56308	-2.48235	0.402283	-6.17064	6.80125e-10	3.88065e-08
SLC7A3	0.595125	-2.48133	0.914794	-2.71244	0.00667893	0.0298615
AC083843.2	21.2692	-2.47981	0.189499	-13.0861	3.95143e-39	1.05065e-34
CD200R1L	3.21897	-2.47228	0.526825	-4.6928	2.69495e-06	4.8351e-05
AL355472.2	0.682537	-2.43164	0.676916	-3.59223	0.000327861	0.00259913
MS4A2	70.7026	-2.41177	0.388506	-6.20782	5.37245e-10	3.20287e-08
TRIM51EP	7.73428	-2.38654	0.595169	-4.00985	6.07569e-05	0.000647237
TRIM51BP	9.14999	-2.37518	0.525225	-4.52222	6.11946e-06	9.70246e-05
AC083843.3	1.54568	-2.3635	0.526013	-4.49323	7.01503e-06	0.000108506
AC063977.6	3.45083	-2.31826	0.436911	-5.30603	1.12041e-07	3.31743e-06
LEP	3.06057	-2.28821	0.449183	-5.09415	3.50301e-07	8.78695e-06
AKAP12	31.8254	-2.25261	0.4069	-5.53601	3.09432e-08	1.10288e-06
RIMBP3B	2.80433	-2.23987	0.420516	-5.32649	1.00129e-07	3.00312e-06
TRAV38-1	10.9804	-2.21983	0.409524	-5.42051	5.94302e-08	1.92471e-06
TRDV3	3.2714	-2.21717	0.527967	-4.19946	2.67553e-05	0.000328135
AL356489.3	2.60546	-2.21225	0.423243	-5.22691	1.72371e-07	4.82478e-06
HNRNPA1P21	6.06423	-2.1767	0.403358	-5.39645	6.79742e-08	2.15901e-06
DCN	0.805095	-2.16288	0.665693	-3.24906	0.00115786	0.0074471
CD46P1	0.757318	-2.15022	0.68552	-3.13663	0.00170901	0.010116
AC010201.2	8.49414	-2.13937	0.339716	-6.29752	3.02447e-10	1.95569e-08
B3GALT2	11.2651	-2.13537	0.32482	-6.57401	4.8978e-11	3.94629e-09
CCR8	5.98401	-2.12164	0.454187	-4.67131	2.99292e-06	5.28762e-05
ZNF835	5.89468	-2.1168	0.391136	-5.41192	6.2352e-08	1.99744e-06
CEACAM22P	1.87868	-2.11312	0.628521	-3.36206	0.000773644	0.00532499
Z84486.1	0.958778	-2.11098	0.664711	-3.17578	0.00149432	0.00908169
CYP11A1	2.00761	-2.10938	0.600575	-3.51226	0.000444312	0.00333912
RORC	78.9646	-2.1007	0.301799	-6.96058	3.38868e-12	4.0224e-10
SLC45A3	103.847	-2.09167	0.271539	-7.70304	1.32867e-14	3.04553e-12
AC126118.1	1.49852	-2.08109	0.648249	-3.21032	0.00132586	0.00827931
AC010201.1	1.04487	-2.06339	0.669909	-3.0801	0.00206931	0.0117541
RPL7P51	1.07909	-2.04102	0.583739	-3.49646	0.000471482	0.00351254
AC007342.2	13.3415	-2.03469	0.285965	-7.11515	1.11793e-12	1.50124e-10
AL358072.1	1.3163	-2.03323	0.536703	-3.78837	0.000151641	0.00137516
AC092580.4	1.62499	-2.02124	0.525795	-3.84417	0.000120963	0.00113569
C10orf82	2.84367	-2.01685	0.780125	-2.58529	0.00972983	0.0399917
CD200R1	86.1892	-2.0164	0.26053	-7.73963	9.97096e-15	2.38941e-12
ENPP3	21.2941	-1.98853	0.307442	-6.46799	9.93168e-11	7.29951e-09
CPA3	55.8301	-1.96805	0.473425	-4.15706	3.22371e-05	0.000381976
AL356489.2	4.41459	-1.96711	0.353479	-5.56501	2.62138e-08	9.51973e-07
LRRN3	89.6449	-1.96188	0.523967	-3.74429	0.000180908	0.00158803
RN7SL5P	2.91579	-1.95372	0.517881	-3.77252	0.000161608	0.00144632
AC022415.2	1.84092	-1.94988	0.444974	-4.38201	1.17592e-05	0.000167111
TMEM132C	1.9585	-1.94779	0.532181	-3.66002	0.000252199	0.00209357
LINC00221	0.65403	-1.9348	0.726138	-2.6645	0.00771019	0.0332317
TMEM252	17.5168	-1.92933	0.343366	-5.61887	1.92216e-08	7.34313e-07
IL1B	1046.28	-1.92158	0.289434	-6.63908	3.15645e-11	2.70112e-09
RPL4P1	9.56473	-1.91872	0.255987	-7.49536	6.61144e-14	1.26829e-11
THSD7A	2.93745	-1.91457	0.518316	-3.69382	0.000220912	0.00188324
EIF4A2P1	1.27455	-1.91328	0.521406	-3.66946	0.000243068	0.00203173
AC073359.2	0.620341	-1.90331	0.756418	-2.51622	0.0118622	0.0467058
RNU6-1176P	1.837	-1.90116	0.546855	-3.47653	0.000507948	0.00374353
AC106858.1	0.76496	-1.89581	0.634425	-2.98823	0.00280598	0.0149695
H3C6	25.6682	-1.89439	0.382441	-4.95342	7.2919e-07	1.62791e-05
SEPTIN7P3	4.47501	-1.88086	0.44568	-4.22019	2.44092e-05	0.000305132
SNORD14E	2.31787	-1.87953	0.46356	-4.05456	5.02293e-05	0.000549608
LINC02470	114.839	-1.87365	0.706268	-2.65289	0.0079807	0.0341091
AC013726.1	1.19969	-1.85953	0.576129	-3.22763	0.00124822	0.00789823
CD248	18.3047	-1.85456	0.358887	-5.16752	2.37221e-07	6.2512e-06
CCDC121	21.8185	-1.84043	0.246344	-7.47099	7.95931e-14	1.49035e-11
AC113361.1	1.24005	-1.83011	0.664522	-2.75403	0.00588667	0.0270563
PTENP1-AS	2.73329	-1.8232	0.405312	-4.49827	6.85089e-06	0.00010627
HSPA8P14	0.863035	-1.8228	0.691428	-2.63628	0.00838196	0.035523
NOG	37.1079	-1.81642	0.418381	-4.34153	1.41494e-05	0.00019554
AC024257.4	0.838757	-1.8121	0.641229	-2.82598	0.00471363	0.0226147
AL139352.1	1.01687	-1.81132	0.613003	-2.95483	0.00312846	0.0163359
AC068790.4	1.00453	-1.8082	0.666673	-2.71227	0.00668234	0.0298701
EFCAB1	5.08971	-1.80816	0.592261	-3.05297	0.00226588	0.0126107
TRAV20	14.8223	-1.79299	0.360823	-4.96916	6.72443e-07	1.52817e-05
AC079331.3	1.82121	-1.7924	0.547341	-3.27475	0.00105756	0.00690388
TIGD3	170.443	-1.79052	0.216412	-8.27363	1.29937e-16	5.85576e-14
AC005393.1	1.31336	-1.78587	0.561921	-3.17814	0.00148221	0.00902874
AC024475.2	0.993469	-1.7762	0.682434	-2.60274	0.00924821	0.038434
AC006116.4	0.803076	-1.77571	0.697851	-2.54454	0.0109422	0.0437903
TRDV2	43.6592	-1.77048	0.48478	-3.65214	0.000260066	0.00214416
TRAJ14	1.25519	-1.76314	0.542214	-3.25174	0.00114703	0.00738278
AL355297.3	0.679077	-1.76206	0.690023	-2.55362	0.0106608	0.0429096
POU5F1P6	0.891574	-1.7615	0.627761	-2.80601	0.00501593	0.0237691
AC093297.2	13.5924	-1.76108	0.286947	-6.13731	8.39301e-10	4.71801e-08
SLC4A10	89.1427	-1.74626	0.473997	-3.68412	0.000229492	0.00193959
AL161729.4	1.00099	-1.74053	0.640714	-2.71655	0.00659671	0.0295829
ITGB8	17.2508	-1.73867	0.356982	-4.87047	1.11333e-06	2.30011e-05
TRAV8-2	32.2741	-1.73784	0.264426	-6.57211	4.96082e-11	3.98499e-09
AL161644.1	1.8346	-1.73747	0.470531	-3.69258	0.000221992	0.00189055
ID3	40.4754	-1.7366	0.240202	-7.22974	4.83908e-13	7.00428e-11
AC006023.2	0.857419	-1.73597	0.671545	-2.58504	0.00973683	0.0400081
DLGAP1-AS3	4.2027	-1.73549	0.400217	-4.33637	1.44855e-05	0.000199503
U1	1.14863	-1.73123	0.673995	-2.5686	0.010211	0.0414566
DKK2	1.79301	-1.72568	0.65561	-2.63217	0.00848414	0.035904
LCN10	2.4532	-1.719	0.452872	-3.79577	0.000147184	0.00133794
PLD5P1	9.37697	-1.71106	0.373996	-4.57507	4.76061e-06	7.91619e-05
TRAV1-2	23.6398	-1.70412	0.395123	-4.31288	1.6114e-05	0.00021738
TRAJ39	1.35519	-1.70151	0.534767	-3.18178	0.00146375	0.00895117
AC106037.2	5.17882	-1.69939	0.299977	-5.66508	1.46953e-08	5.81448e-07
AC009148.1	1.32794	-1.69901	0.593642	-2.86201	0.00420963	0.0206246
AL008582.1	1.08813	-1.69718	0.572211	-2.96601	0.00301691	0.0158969
AL359510.2	1.56383	-1.69257	0.615659	-2.7492	0.00597402	0.0273868
ZNF501	11.1183	-1.68913	0.261612	-6.4566	1.07081e-10	7.77916e-09
GATA6-AS1	0.841813	-1.68883	0.677149	-2.49403	0.0126302	0.0490541
FASLG	64.8584	-1.68838	0.332322	-5.08056	3.76332e-07	9.39558e-06
GPR82	18.6061	-1.68445	0.357473	-4.71212	2.45153e-06	4.47691e-05
RNVU1-26	1.21416	-1.68303	0.640547	-2.6275	0.0086016	0.0363144
CCR5	202.662	-1.67479	0.251658	-6.65503	2.83239e-11	2.49372e-09
NEFM	1.97226	-1.67089	0.422743	-3.9525	7.73374e-05	0.000781278
LINC01933	1.50498	-1.66671	0.479449	-3.4763	0.00050839	0.00374448
AP006621.2	7.70383	-1.66555	0.297788	-5.59306	2.23097e-08	8.27324e-07
PTPRK-AS1	1.36629	-1.66414	0.546494	-3.04513	0.00232583	0.0128863
RNU6-623P	1.02619	-1.66033	0.588344	-2.82203	0.00477202	0.0228227
TRAJ19	0.819542	-1.65856	0.615951	-2.69268	0.00708798	0.0312645
AC115284.4	1.14083	-1.65473	0.569126	-2.9075	0.00364329	0.0183782
AL160191.2	1.10138	-1.65205	0.587613	-2.81146	0.00493169	0.0234577
AC069304.2	1.59926	-1.65189	0.514101	-3.21316	0.00131282	0.00821136
IDO1	71.5837	-1.64933	0.390998	-4.21826	2.46196e-05	0.000306897
ZNF594	47.2455	-1.64923	0.210364	-7.8399	4.50898e-15	1.22045e-12
RPL23AP66	0.997837	-1.64709	0.628694	-2.61985	0.0087968	0.0369624
TCP10L	1.09018	-1.64681	0.567753	-2.90058	0.00372468	0.0187091
AC025162.2	1.37399	-1.64419	0.519505	-3.16492	0.00155128	0.00935434
GIMAP7	889.522	-1.64325	0.187114	-8.78208	1.60474e-18	1.1532e-15
CCL20	2.07441	-1.64161	0.632952	-2.59357	0.0094985	0.0392533
GPR160P1	3.44157	-1.6395	0.605874	-2.70601	0.00680962	0.030298
TRAV39	4.93898	-1.63585	0.347111	-4.71275	2.44402e-06	4.46932e-05
TRAJ34	0.862579	-1.63517	0.640802	-2.55176	0.0107181	0.0430944
TMCO1-AS1	1.25593	-1.63424	0.564971	-2.8926	0.00382068	0.0190776
HTR1B	1.02918	-1.63058	0.601806	-2.70948	0.00673884	0.0300535
AC012645.1	177.048	-1.62981	0.256672	-6.34976	2.15645e-10	1.4816e-08
AC079416.2	1.99571	-1.62578	0.459466	-3.53841	0.000402549	0.00309167
AC087289.5	1.437	-1.62446	0.546883	-2.97041	0.00297404	0.0157179
LINC02295	8.71507	-1.62443	0.35809	-4.53638	5.72286e-06	9.1721e-05
KRT81	2.74011	-1.61924	0.52348	-3.09322	0.00197998	0.0113412
LINC00189	42.7004	-1.60843	0.429801	-3.74226	0.000182376	0.00159828
AC020656.2	10.4381	-1.60167	0.429203	-3.73173	0.000190172	0.00165515
HDC	255.642	-1.59628	0.401817	-3.97265	7.10763e-05	0.000730517
AC112236.1	1.00182	-1.59035	0.626577	-2.53816	0.0111436	0.0444425
AC079416.3	0.928184	-1.58874	0.638553	-2.48804	0.012845	0.049743
IL23R	3.13292	-1.58625	0.516733	-3.06976	0.00214228	0.0120587
MIR3671	17.4861	-1.58099	0.21392	-7.39056	1.46209e-13	2.54089e-11
AC006504.7	3.43331	-1.58065	0.378316	-4.17813	2.93919e-05	0.000355713
NACAP8	0.819817	-1.57623	0.622778	-2.53096	0.0113749	0.045209
GPR183	493.15	-1.57357	0.163396	-9.6304	5.94974e-22	1.12998e-18
TRGJ1	1.1889	-1.5704	0.577051	-2.72142	0.00650012	0.0292687
SMARCA1	1.97932	-1.56933	0.443328	-3.53988	0.000400304	0.00307532
AL109804.1	1.79661	-1.56752	0.491042	-3.19223	0.00141179	0.00870145
AMACR	16.0252	-1.56401	0.296131	-5.28149	1.28139e-07	3.73993e-06
ZNF415	16.4645	-1.56357	0.349183	-4.47779	7.54198e-06	0.000115448
AC068205.2	3.89708	-1.56345	0.406536	-3.84578	0.000120169	0.00113104
AC246785.2	1.27155	-1.55758	0.587218	-2.65248	0.00799034	0.0341403
AC013731.1	2.21725	-1.55469	0.480436	-3.236	0.00121219	0.00772541
COL5A3	30.2568	-1.55239	0.46698	-3.32433	0.000886327	0.00596907
CKLF-CMTM1	7.42359	-1.54744	0.274118	-5.64518	1.65012e-08	6.42388e-07
ZNF2	32.4361	-1.54438	0.336635	-4.58769	4.48175e-06	7.53257e-05
AC104695.2	12.7688	-1.53837	0.236522	-6.50414	7.81385e-11	5.88221e-09
ZNF816	59.3499	-1.53565	0.216415	-7.09585	1.28556e-12	1.69217e-10
FCER1A	321.299	-1.53213	0.359113	-4.26644	1.98621e-05	0.000258879
AC006058.1	3.07455	-1.52781	0.500968	-3.04972	0.00229055	0.0127174
TRBV6-4	8.64771	-1.52197	0.318025	-4.78569	1.704e-06	3.29032e-05
CD40LG	149.271	-1.51659	0.195955	-7.7395	9.98102e-15	2.38941e-12
AC020928.1	1.3594	-1.51138	0.547322	-2.76141	0.00575525	0.0265671
RHOB	2460.1	-1.507	0.16467	-9.15165	5.60711e-20	6.48207e-17
NTRK1	17.1381	-1.50446	0.364842	-4.1236	3.73002e-05	0.000429898
AC106886.5	1.16408	-1.50245	0.576785	-2.60487	0.00919104	0.0382562
ZNF547	8.0938	-1.5022	0.353338	-4.25144	2.12404e-05	0.000272437
TRBJ1-4	15.8917	-1.49894	0.221518	-6.76669	1.31762e-11	1.2833e-09
CA8	11.3102	-1.49726	0.396243	-3.77865	0.000157682	0.00141833
AC114786.1	9.86614	-1.49687	0.430271	-3.47889	0.000503489	0.00371662
AC067838.1	5.2429	-1.48931	0.330722	-4.5032	6.69364e-06	0.000104141
PAQR5	2.92217	-1.48774	0.476581	-3.1217	0.00179808	0.0105376
TRAV24	8.22366	-1.48259	0.252991	-5.86023	4.62232e-09	2.13373e-07
GIN1	60.8717	-1.48239	0.247438	-5.99099	2.08574e-09	1.06445e-07
HRH4	57.0183	-1.48209	0.412381	-3.59397	0.000325671	0.00258332
SIGLEC8	153.353	-1.47669	0.514371	-2.87086	0.00409359	0.0201601
AC012645.4	33.0683	-1.47482	0.230987	-6.38485	1.71563e-10	1.20361e-08
LINC01229	2.17268	-1.47296	0.484889	-3.03773	0.00238367	0.013122
RN7SL1	107.058	-1.4704	0.255989	-5.74402	9.24564e-09	3.87138e-07
AC019294.2	1.02348	-1.46687	0.574986	-2.55113	0.0107374	0.0431459
IGIP	64.3854	-1.46396	0.26423	-5.54048	3.0165e-08	1.07803e-06
LINC00638	3.26144	-1.45622	0.390122	-3.73274	0.000189411	0.00164906
TRAJ18	1.94046	-1.45335	0.431675	-3.36678	0.000760519	0.00524279
AL442128.2	3.42989	-1.44924	0.416697	-3.47793	0.000505304	0.00372691
ZNF217	1828.23	-1.4481	0.14267	-10.15	3.31474e-24	1.76271e-20
PRAMENP	9.19323	-1.44688	0.486027	-2.97695	0.00291134	0.0154417
LINC01355	28.0864	-1.44464	0.385587	-3.74659	0.000179255	0.00157665
RBM20	3.6824	-1.44359	0.363323	-3.9733	7.08851e-05	0.000729397
TNFSF14	694.882	-1.44027	0.190108	-7.57607	3.56192e-14	7.39906e-12
AC016747.2	1.33837	-1.43874	0.572838	-2.5116	0.0120186	0.0472098
TAGAP	4562.34	-1.43694	0.185031	-7.76595	8.10377e-15	2.01375e-12
ZBED8	4.41677	-1.43691	0.355839	-4.0381	5.38861e-05	0.000583141
AC105020.5	1.31424	-1.43674	0.494982	-2.90262	0.00370059	0.0186143
RMI1	138.269	-1.43648	0.198288	-7.24443	4.34273e-13	6.41493e-11
AC097634.1	12.7991	-1.43297	0.240127	-5.96755	2.40841e-09	1.19965e-07
FAM43A	168.429	-1.4259	0.17882	-7.97393	1.53702e-15	4.92383e-13
AL022069.2	1.53291	-1.42487	0.53429	-2.66686	0.00765647	0.0330644
H4C14	13.1761	-1.4236	0.245539	-5.79787	6.71637e-09	2.94204e-07
HECW2-AS1	19.5733	-1.41991	0.297717	-4.76933	1.84835e-06	3.53567e-05
AL590009.1	7.76007	-1.41967	0.274018	-5.18094	2.2077e-07	5.92683e-06
AC009053.3	2.63673	-1.41953	0.355422	-3.99392	6.49908e-05	0.000680867
AL022318.2	1.30412	-1.41713	0.531007	-2.66877	0.00761302	0.0329163
ZNF540	25.1184	-1.41585	0.25014	-5.66023	1.51172e-08	5.97255e-07
RN7SL4P	14.9594	-1.41546	0.276147	-5.12575	2.96361e-07	7.61346e-06
C1GALT1P1	2.61916	-1.4114	0.400662	-3.52267	0.000427222	0.00323999
KLHL34	2.80568	-1.40958	0.387466	-3.63795	0.000274817	0.00224626
LINC02669	3.74048	-1.40846	0.406851	-3.46186	0.000536459	0.00390899
OTX1	95.9613	-1.40094	0.256401	-5.46387	4.65867e-08	1.56007e-06
RN7SL535P	2.14243	-1.39944	0.492919	-2.83909	0.00452427	0.0218919
AC239799.2	1.97752	-1.39821	0.440124	-3.17685	0.00148885	0.00905262
THNSL1	18.653	-1.39493	0.261889	-5.32639	1.00183e-07	3.00312e-06
AC116353.1	2.41832	-1.39313	0.423115	-3.29254	0.000992859	0.00655065
ZNF737	216.424	-1.3911	0.201316	-6.91001	4.84606e-12	5.45983e-10
SOWAHD	80.8477	-1.39102	0.198852	-6.99528	2.64723e-12	3.17059e-10
TMEM191B	19.5668	-1.3907	0.511362	-2.71959	0.00653623	0.0293661
AL355073.2	4.8867	-1.39035	0.304745	-4.56233	5.0588e-06	8.29787e-05
RAB28P5	1.47334	-1.38785	0.537475	-2.58217	0.00981802	0.0402733
AC245014.1	1.39393	-1.38709	0.530589	-2.61424	0.00894258	0.0374271
ELOVL4	8.33745	-1.38117	0.227494	-6.07124	1.26923e-09	6.80397e-08
AL049780.1	1.89981	-1.37854	0.446421	-3.08798	0.00201523	0.0114911
OSM	396.054	-1.3783	0.255231	-5.4002	6.6565e-08	2.12473e-06
LINC01960	3.28114	-1.37736	0.332944	-4.1369	3.52023e-05	0.000410164
PTGS2	5565.03	-1.37652	0.415981	-3.30909	0.000936001	0.00622495
C1orf220	10.5927	-1.37573	0.358869	-3.83352	0.00012632	0.00117603
ZNF543	17.0084	-1.37567	0.23062	-5.96509	2.44492e-09	1.21284e-07
ZNF221	3.41305	-1.37462	0.437269	-3.14366	0.00166849	0.00993321
PTGDR2	251.653	-1.37243	0.431482	-3.18074	0.00146901	0.00897713
ZNF845	142.23	-1.37105	0.128875	-10.6387	1.96958e-26	1.74564e-22
AC135782.3	8.03875	-1.37003	0.27133	-5.0493	4.4343e-07	1.07871e-05
ZNF626	46.3657	-1.36813	0.240275	-5.69404	1.24071e-08	4.97576e-07
AC243960.7	2.98531	-1.36195	0.407389	-3.34311	0.000828439	0.00564659
AC099063.4	12.256	-1.36073	0.267051	-5.09539	3.48021e-07	8.73798e-06
AC007991.2	1.49957	-1.35832	0.504165	-2.6942	0.00705581	0.0311432
AC006538.1	3.71623	-1.35742	0.3317	-4.0923	4.27107e-05	0.000481813
ITPKB-IT1	39.759	-1.35721	0.205953	-6.58992	4.40061e-11	3.60024e-09
JRKL	85.5305	-1.35649	0.203097	-6.67903	2.40528e-11	2.15249e-09
AC108925.1	43.0619	-1.35373	0.343359	-3.94261	8.05996e-05	0.000808703
KLHL33	5.41857	-1.35146	0.407749	-3.31444	0.000918283	0.0061386
AC244502.3	2.95055	-1.35041	0.406923	-3.31859	0.00090472	0.00606393
ZNF701	201.009	-1.34939	0.162211	-8.31875	8.88977e-17	4.37722e-14
AC008629.1	1.1503	-1.34878	0.538315	-2.50555	0.0122259	0.04783
ZSWIM3	27.1104	-1.34735	0.171696	-7.8473	4.25097e-15	1.17739e-12
LINC02458	33.611	-1.34642	0.233522	-5.76573	8.13031e-09	3.48672e-07
AL024498.1	3.60532	-1.3463	0.352299	-3.82147	0.000132659	0.0012256
H1-12P	2.70811	-1.34613	0.40494	-3.32426	0.000886526	0.00596907
HES1	13.5258	-1.34608	0.300687	-4.47667	7.58146e-06	0.000115919
AL359878.1	2.52559	-1.34294	0.396322	-3.38851	0.000702737	0.00491196
CEBPE	95.4445	-1.34264	0.29783	-4.50806	6.54229e-06	0.000102205
TRDV1	18.1157	-1.34208	0.37959	-3.53559	0.000406866	0.00311583
AC023787.3	10.4381	-1.34166	0.309992	-4.32804	1.50445e-05	0.000205771
TRAV38-2DV8	16.9984	-1.3411	0.283026	-4.73841	2.15396e-06	4.03322e-05
ZNF613	51.4728	-1.33964	0.18674	-7.17382	7.29343e-13	1.03152e-10
TRAV30	5.33194	-1.33707	0.292952	-4.56411	5.01613e-06	8.25438e-05
AGGF1P2	2.49488	-1.33568	0.436793	-3.05792	0.00222883	0.0124658
ZNF616	71.5386	-1.33157	0.236169	-5.63821	1.7183e-08	6.66975e-07
TRAV35	8.75734	-1.33132	0.244685	-5.44094	5.29993e-08	1.73761e-06
AC011511.1	1.74254	-1.33099	0.458517	-2.90282	0.00369817	0.0186091
AC034229.4	2.49831	-1.32901	0.399157	-3.32953	0.000869916	0.00587657
LINC02218	85.5474	-1.32846	0.232688	-5.70918	1.1352e-08	4.5952e-07
ZNF860	21.223	-1.3273	0.439559	-3.01961	0.00253102	0.0137454
TAF11L2	7.56404	-1.32711	0.352268	-3.76733	0.000165002	0.00147075
AC025031.5	2.16858	-1.3255	0.49648	-2.6698	0.00758965	0.0328559
TNFAIP8L2	547.289	-1.32382	0.180374	-7.3393	2.1472e-13	3.56824e-11
ALDOB	3.96392	-1.3229	0.356919	-3.70644	0.000210195	0.00180228
AC026741.1	5.89418	-1.32167	0.285317	-4.63229	3.61642e-06	6.26023e-05
AC063977.5	21.3116	-1.32118	0.230934	-5.72101	1.05895e-08	4.32511e-07
HSPB1P2	1.40886	-1.31507	0.48124	-2.73266	0.0062825	0.0285158
ZNF486	176.602	-1.31495	0.195102	-6.73977	1.58639e-11	1.50109e-09
AC009163.7	4.39488	-1.31378	0.332446	-3.95187	7.75443e-05	0.00078218
SIRT4	4.4194	-1.31228	0.287231	-4.56873	4.90696e-06	8.1038e-05
AL357078.2	3.38503	-1.31203	0.410993	-3.19234	0.00141126	0.00870018
LUNAR1	46.915	-1.31106	0.253059	-5.18083	2.20899e-07	5.92683e-06
AL139396.1	3.73964	-1.30868	0.492281	-2.65841	0.00785113	0.0337244
PEX12	31.1444	-1.30798	0.143727	-9.10047	8.99386e-20	9.56551e-17
CRACDL	70.1966	-1.3068	0.257748	-5.07008	3.97655e-07	9.83558e-06
RTN4R	17.1746	-1.30508	0.26045	-5.01086	5.41876e-07	1.28184e-05
PARS2	13.3983	-1.30322	0.333448	-3.90833	9.29379e-05	0.000910175
ASF1B	328.992	-1.30253	0.197652	-6.59003	4.3974e-11	3.60024e-09
SOX7	2.05539	-1.301	0.515816	-2.52221	0.0116621	0.0461501
ZNF670-ZNF695	2.49083	-1.3007	0.454856	-2.85959	0.00424193	0.0207446
DGAT2L7P	1.42588	-1.2988	0.520356	-2.49599	0.0125607	0.0488483
HSPA1B	120.558	-1.29856	0.237503	-5.46757	4.56258e-08	1.53757e-06
AC012645.2	6.14276	-1.29808	0.264178	-4.91364	8.94008e-07	1.9232e-05
AC012368.3	2.13626	-1.29791	0.416588	-3.11556	0.00183595	0.0106983
ZNF442	5.52971	-1.29433	0.28579	-4.52895	5.92775e-06	9.44922e-05
AC009019.1	2.03774	-1.29396	0.452358	-2.86047	0.00423007	0.0207019
AC016737.1	7.27817	-1.29349	0.317715	-4.07122	4.67678e-05	0.000518129
AL033528.2	1.34414	-1.29289	0.504766	-2.56136	0.0104264	0.0421754
COPDA1	14.6042	-1.29159	0.420781	-3.06952	0.00214406	0.0120653
TRAV26-1	26.6191	-1.28746	0.264497	-4.86757	1.1298e-06	2.3269e-05
GIMAP4	3091.11	-1.28617	0.209433	-6.14121	8.18955e-10	4.61339e-08
TRBJ1-3	12.0921	-1.28245	0.266632	-4.80982	1.51069e-06	2.98424e-05
GCSAM	121.67	-1.28244	0.267972	-4.78572	1.70375e-06	3.29032e-05
RAB42	3.43002	-1.27887	0.363558	-3.51766	0.000435374	0.00328703
MIR5195	6.58069	-1.27883	0.402816	-3.17472	0.0014998	0.00910492
MAGED4	5.37993	-1.27839	0.412833	-3.09664	0.00195727	0.0112423
TRAV8-6	25.5811	-1.27784	0.179436	-7.1214	1.06835e-12	1.4493e-10
VIT	5.6783	-1.2775	0.500649	-2.55169	0.0107202	0.0430963
RNU6-88P	1.64535	-1.27686	0.464666	-2.7479	0.00599774	0.0274671
SFRP5	4.49139	-1.27648	0.446429	-2.85932	0.00424546	0.0207581
H2BC18	86.5148	-1.27543	0.211988	-6.01649	1.78234e-09	9.29229e-08
LINC01531	16.2188	-1.27443	0.227721	-5.59642	2.18819e-08	8.19462e-07
HSD11B1	1.6565	-1.27321	0.480989	-2.64706	0.00811942	0.0345831
AC091133.6	1.28228	-1.27321	0.509147	-2.50067	0.012396	0.0483138
DRAIC	85.0702	-1.27073	0.182816	-6.95087	3.63044e-12	4.25241e-10
AL109741.1	12.4519	-1.27036	0.291527	-4.35762	1.31487e-05	0.000183522
H3Y2	3.58717	-1.26969	0.407439	-3.11628	0.0018315	0.010684
METTL18	65.7192	-1.26915	0.131681	-9.63807	5.52167e-22	1.12935e-18
ESM1	3.87153	-1.26865	0.439487	-2.88667	0.00389348	0.0193729
AC016821.1	1.4439	-1.26833	0.495447	-2.55996	0.0104684	0.0422886
BX842570.1	13.2082	-1.26828	0.264548	-4.79415	1.6337e-06	3.16838e-05
TRAV36DV7	8.77512	-1.26824	0.274873	-4.61393	3.95133e-06	6.76946e-05
MYL12BP1	2.3819	-1.26804	0.376841	-3.36492	0.000765661	0.00527414
ZNF691	63.6911	-1.26592	0.180029	-7.03174	2.03978e-12	2.51091e-10
TIGD7	23.898	-1.26517	0.179486	-7.04882	1.80438e-12	2.28461e-10
DPEP2NB	1.79661	-1.26075	0.463514	-2.71999	0.00652831	0.0293515
AF106564.1	1.99937	-1.25892	0.457995	-2.74878	0.00598183	0.0274131
AC023908.3	6.87945	-1.25873	0.302445	-4.16184	3.15694e-05	0.000376244
BTG2	9313.27	-1.25849	0.239123	-5.26295	1.41766e-07	4.05313e-06
CISH	385.992	-1.25827	0.249236	-5.04851	4.45278e-07	1.08222e-05
MIR4477B	30.3584	-1.25752	0.222445	-5.65316	1.57525e-08	6.16852e-07
AL354877.1	7.58781	-1.25618	0.296143	-4.2418	2.21733e-05	0.000281954
TNFRSF19	3.87115	-1.25485	0.448089	-2.80045	0.00510321	0.0240818
CEP19	590.424	-1.2542	0.23028	-5.44641	5.13977e-08	1.69135e-06
PACERR	4.16735	-1.2539	0.347884	-3.60438	0.000312903	0.00249843
AC010894.4	102.831	-1.25069	0.188582	-6.63204	3.31085e-11	2.81253e-09
TRAV12-3	24.7945	-1.24984	0.196332	-6.36593	1.94105e-10	1.34403e-08
GIMAP8	558.164	-1.24758	0.242705	-5.14032	2.74272e-07	7.11475e-06
TRAV10	10.8605	-1.24079	0.269502	-4.60403	4.14387e-06	7.04485e-05
P2RY10	560.051	-1.23999	0.17601	-7.04503	1.8542e-12	2.33297e-10
AC010618.2	4.98742	-1.23959	0.295372	-4.1967	2.70831e-05	0.000331696
ZNF17	39.857	-1.23713	0.198619	-6.22869	4.70362e-10	2.83593e-08
AC106774.1	1.88363	-1.23706	0.419118	-2.95158	0.00316154	0.0164731
ZNNT1	25.3871	-1.23687	0.280399	-4.41109	1.02852e-05	0.000149276
TRAV18	3.0463	-1.23622	0.377414	-3.27551	0.0010547	0.00688689
CXCR3	152.926	-1.23609	0.187946	-6.57685	4.80509e-11	3.8952e-09
RNASEL	618.601	-1.2348	0.194811	-6.33843	2.32116e-10	1.57042e-08
KCNE3	502.385	-1.23089	0.163436	-7.53135	5.02175e-14	1.00393e-11
NIPAL1	4.54413	-1.22988	0.459716	-2.6753	0.00746623	0.0324962
GDF10	1.69677	-1.22967	0.478897	-2.56771	0.0102373	0.041557
LINC00957	65.6498	-1.2288	0.181099	-6.78527	1.15872e-11	1.1496e-09
TRAV14DV4	33.5826	-1.2272	0.261022	-4.7015	2.58256e-06	4.66492e-05
GCSAML	40.7303	-1.22682	0.325231	-3.77216	0.000161838	0.00144789
TRAV41	12.8482	-1.2258	0.279097	-4.39202	1.12303e-05	0.000160711
TRAV5	14.7825	-1.22504	0.230756	-5.30883	1.10332e-07	3.27779e-06
S1PR1	958.55	-1.22365	0.148529	-8.23847	1.7442e-16	7.72943e-14
AC098935.1	4.7778	-1.22353	0.321663	-3.80376	0.000142514	0.00130262
AC098935.2	9.081	-1.22312	0.354237	-3.45283	0.000554741	0.00402456
AC023355.1	15.7163	-1.22163	0.46506	-2.62683	0.00861855	0.0363711
AL662844.3	13.4316	-1.21773	0.358194	-3.39965	0.000674733	0.00474365
AL138831.3	9.38781	-1.21723	0.297359	-4.09348	4.24947e-05	0.000480053
CSF2RBP1	73.4458	-1.21719	0.233062	-5.22259	1.76438e-07	4.91751e-06
IFNL3P1	2.33012	-1.21671	0.434001	-2.80348	0.00505544	0.0239138
TRBJ1-6	23.7994	-1.21653	0.23457	-5.18621	2.14614e-07	5.79327e-06
C9orf64	62.6648	-1.21529	0.237264	-5.12211	3.02139e-07	7.73947e-06
NXPH4	10.8602	-1.21476	0.464001	-2.61801	0.00884447	0.0371041
AC021087.5	5.84374	-1.21462	0.266912	-4.55065	5.34815e-06	8.67086e-05
RGS2	21661.1	-1.21372	0.222816	-5.44718	5.11739e-08	1.68608e-06
AC103724.4	3.80162	-1.21303	0.379747	-3.1943	0.0014017	0.00865934
OR4D1	12.5746	-1.21024	0.243986	-4.9603	7.03859e-07	1.58199e-05
TRAV27	9.66848	-1.20695	0.231753	-5.20793	1.90955e-07	5.25602e-06
MIR223HG	1558.06	-1.20674	0.23554	-5.12327	3.0028e-07	7.69927e-06
RTN4RL1	3.48892	-1.20635	0.337635	-3.57295	0.000352989	0.00276862
BRD8	699.018	-1.20633	0.145435	-8.29459	1.0896e-16	5.17346e-14
LRIF1	200.386	-1.20362	0.200093	-6.01532	1.79529e-09	9.34146e-08
SOX8	12.2217	-1.20235	0.331197	-3.6303	0.000283088	0.00230184
AC069224.1	3.80939	-1.20193	0.315303	-3.81199	0.00013785	0.00126652
HSD17B7P2	56.1043	-1.20152	0.220551	-5.44782	5.09898e-08	1.68209e-06
NRCAM	12.3898	-1.19958	0.393336	-3.04977	0.00229017	0.0127174
FAM200A	47.9417	-1.19764	0.182469	-6.56351	5.25551e-11	4.209e-09
AC034238.1	14.6509	-1.19715	0.269888	-4.43574	9.17567e-06	0.000135015
AL031777.2	20.8549	-1.19615	0.266365	-4.49064	7.10089e-06	0.000109452
CTAGE7P	6.32618	-1.19575	0.276769	-4.32041	1.55742e-05	0.000211925
ADAM12	23.5404	-1.19482	0.317708	-3.76074	0.000169413	0.00150603
YAE1	31.395	-1.19437	0.211273	-5.65321	1.57477e-08	6.16852e-07
SIRPG-AS1	12.226	-1.19389	0.333846	-3.57619	0.000348645	0.00273859
CETN3	28.4965	-1.19178	0.262646	-4.53757	5.69055e-06	9.13132e-05
SCGB3A2	7.01134	-1.19137	0.458796	-2.59673	0.00941167	0.0389652
TPBG	10.1794	-1.18761	0.376371	-3.15543	0.0016026	0.00960585
SCART1	99.5775	-1.18738	0.271307	-4.37651	1.20593e-05	0.000170828
CXCR5	17.7071	-1.18643	0.3046	-3.89503	9.81875e-05	0.000951771
MYO5B	6.05993	-1.1864	0.293221	-4.04611	5.2076e-05	0.00056655
RHEX	14.9152	-1.18471	0.377322	-3.13979	0.00169071	0.0100389
ZNF781	12.4665	-1.1828	0.322955	-3.66241	0.000249851	0.00207798
OR2B11	10.8925	-1.18059	0.274998	-4.29308	1.7621e-05	0.000234028
MIR3142HG	23.0676	-1.1799	0.267085	-4.41769	9.97629e-06	0.000145189
GTF2E1	108.102	-1.17982	0.130197	-9.06181	1.28298e-19	1.26345e-16
AC092070.2	176.768	-1.17975	0.176141	-6.69775	2.11659e-11	1.93395e-09
TRAV17	26.771	-1.17839	0.31758	-3.71052	0.000206836	0.00177922
ARRDC3	2489.1	-1.17829	0.154767	-7.61328	2.67228e-14	5.7767e-12
TRPC6	8.93375	-1.17805	0.441098	-2.67073	0.00756866	0.0327918
EOMES	346.775	-1.17798	0.283551	-4.15441	3.26135e-05	0.000385062
AC124319.3	2.15816	-1.1779	0.439122	-2.6824	0.00730952	0.0319732
AC025165.4	5.2495	-1.17713	0.270563	-4.35069	1.3571e-05	0.000188625
CCR4	122.589	-1.17682	0.19642	-5.99132	2.08143e-09	1.06429e-07
ZNF225	47.365	-1.17619	0.17368	-6.77218	1.26855e-11	1.24006e-09
FLT1P1	27.719	-1.17587	0.303673	-3.87217	0.000107869	0.00103282
OR6K3	2.59458	-1.17392	0.464503	-2.52726	0.0114955	0.0456036
ZNF28	96.9159	-1.1739	0.213084	-5.50911	3.60649e-08	1.24214e-06
CCNA1	6.79562	-1.17125	0.359103	-3.2616	0.00110784	0.00717572
ZNF470	27.4499	-1.16986	0.288914	-4.04918	5.13966e-05	0.000560076
MIR548O	2.27328	-1.16986	0.440598	-2.65516	0.00792701	0.0339606
IL17RE	14.7917	-1.16937	0.283397	-4.12626	3.68703e-05	0.000426236
AC107959.3	157.643	-1.16889	0.236737	-4.93752	7.9121e-07	1.73864e-05
AC007342.9	175.046	-1.16835	0.257391	-4.5392	5.64678e-06	9.07204e-05
LINC02273	102.409	-1.16763	0.293589	-3.97707	6.97703e-05	0.000720436
OR8R1P	2.85914	-1.16443	0.464746	-2.50553	0.0122269	0.04783
AC009506.1	289.764	-1.16354	0.197081	-5.90383	3.55156e-09	1.67731e-07
ZNF419	71.519	-1.16258	0.201937	-5.75715	8.55445e-09	3.63345e-07
AC089985.1	17.9583	-1.16236	0.321069	-3.62028	0.000294287	0.00237836
EPHB3	12.2581	-1.16207	0.366154	-3.17371	0.00150504	0.00913223
FGF22	3.02346	-1.16124	0.407404	-2.85034	0.00436719	0.0212595
FAM171A1	27.0741	-1.16096	0.22446	-5.17224	2.31302e-07	6.13168e-06
AC008966.1	7.28549	-1.16038	0.351892	-3.29753	0.000975389	0.0064514
PARVA	4.26573	-1.15963	0.318697	-3.63865	0.000274067	0.0022429
ZNF252P-AS1	3.00197	-1.15757	0.362086	-3.19696	0.00138884	0.00859666
TRAV12-2	39.3761	-1.15638	0.231001	-5.00593	5.55932e-07	1.30698e-05
AC005280.1	24.6826	-1.15365	0.207359	-5.56354	2.64356e-08	9.57625e-07
RLN2	5.3586	-1.15259	0.344088	-3.34968	0.000809035	0.00553705
PRKAR1A	2914.26	-1.15226	0.141881	-8.12133	4.61111e-16	1.70285e-13
OXER1	235.775	-1.15178	0.196508	-5.86122	4.59477e-09	2.1247e-07
MOCS3	44.9049	-1.15152	0.107094	-10.7524	5.77259e-27	7.67437e-23
TRAJ31	2.0767	-1.14956	0.4231	-2.71699	0.0065879	0.0295539
AL121956.1	12.5135	-1.1479	0.427406	-2.68573	0.00723715	0.0317696
ZNF823	21.7377	-1.14732	0.174297	-6.58259	4.62334e-11	3.75933e-09
MFAP1	165.714	-1.14728	0.124426	-9.22062	2.95399e-20	3.92718e-17
KLK1	8.84747	-1.1464	0.42369	-2.70577	0.0068147	0.0303067
CCR3	1032.77	-1.14588	0.321281	-3.56659	0.000361658	0.00282744
TRBV9	46.4244	-1.14469	0.318793	-3.59069	0.000329798	0.00261215
AC068620.2	1.87162	-1.14398	0.445853	-2.56583	0.010293	0.041745
RNU7-45P	3.4616	-1.14359	0.41505	-2.75531	0.00586363	0.026969
ZNF830	211.835	-1.14137	0.111738	-10.2147	1.70375e-24	1.13253e-20
AC244394.2	20.3138	-1.14064	0.455106	-2.50632	0.0121995	0.0477371
DHFR2	53.1258	-1.14016	0.139155	-8.19341	2.53937e-16	1.03876e-13
TRAJ5	2.99639	-1.14	0.404297	-2.8197	0.00480679	0.022954
AIRE	8.01028	-1.13827	0.320231	-3.55454	0.000378641	0.00293604
RFTN2	8.2269	-1.1379	0.245395	-4.63702	3.53467e-06	6.12669e-05
ZFP37	12.2571	-1.13786	0.239382	-4.75332	2.00101e-06	3.78683e-05
AC007342.7	25.9738	-1.13716	0.232419	-4.8927	9.94629e-07	2.0989e-05
AL034550.2	9.35614	-1.13582	0.321972	-3.5277	0.000419182	0.00319451
TRAV22	10.4593	-1.1338	0.326294	-3.47478	0.00051127	0.00376257
AC133552.2	11.8637	-1.13378	0.228183	-4.96874	6.73882e-07	1.53013e-05
THBD	802.162	-1.13008	0.25288	-4.46883	7.86487e-06	0.000119088
TRAV8-1	16.1668	-1.12989	0.204495	-5.52529	3.28943e-08	1.15845e-06
AVIL	396.958	-1.12962	0.180047	-6.27401	3.51874e-10	2.22232e-08
IGSF6	2755.19	-1.12927	0.173632	-6.5038	7.83144e-11	5.88221e-09
ZNF844	58.1326	-1.12822	0.28681	-3.93369	8.36503e-05	0.000834276
FAM50B	35.0957	-1.12648	0.25611	-4.39843	1.09036e-05	0.00015688
C1orf74	58.0925	-1.12643	0.195687	-5.75631	8.59744e-09	3.64589e-07
AC090695.1	2.2345	-1.12603	0.387842	-2.90333	0.00369216	0.0185865
XCL2	60.1089	-1.12442	0.284995	-3.94541	7.96645e-05	0.000800529
GPR171	166.115	-1.12342	0.195469	-5.7473	9.06785e-09	3.80893e-07
AC019226.1	8.21899	-1.1228	0.241856	-4.64244	3.44311e-06	5.97587e-05
TRMT1L	244.842	-1.11804	0.124597	-8.97325	2.87883e-19	2.55151e-16
ISL2	68.9188	-1.11787	0.224338	-4.98296	6.26202e-07	1.44532e-05
CBY1	28.1319	-1.1175	0.183655	-6.08481	1.16628e-09	6.31571e-08
TRAV29DV5	28.0499	-1.1155	0.333649	-3.34334	0.000827771	0.00564493
TRAC	2530.95	-1.11527	0.16932	-6.58678	4.49455e-11	3.66581e-09
AL451050.2	4.15578	-1.1138	0.316641	-3.51756	0.000435527	0.00328703
WDR89	72.7142	-1.11312	0.152543	-7.29709	2.9405e-13	4.59912e-11
LTK	186.88	-1.11172	0.293585	-3.7867	0.000152659	0.0013811
F2RL1	738.256	-1.11125	0.19325	-5.7503	8.90872e-09	3.76427e-07
FAM98B	103.602	-1.10965	0.146733	-7.56238	3.95747e-14	8.03247e-12
MAP7	107.409	-1.10953	0.226951	-4.88888	1.01412e-06	2.13158e-05
CCR7	706.316	-1.10937	0.245608	-4.51682	6.27749e-06	9.91658e-05
ZNF572	6.995	-1.10801	0.264639	-4.18686	2.82835e-05	0.000344179
AC025031.4	4.50514	-1.10609	0.4086	-2.70703	0.00678886	0.030236
POLR1G	5.27077	-1.10543	0.36702	-3.01191	0.00259612	0.0140615
ARMT1	228.293	-1.10523	0.126957	-8.70556	3.16005e-18	2.15442e-15
BBS10	95.9577	-1.10467	0.151073	-7.31218	2.6284e-13	4.23554e-11
PEAK3	355.628	-1.10423	0.224043	-4.92864	8.28032e-07	1.80168e-05
GPR18	73.2668	-1.10268	0.159693	-6.90499	5.02056e-12	5.63256e-10
KRT2	2.66207	-1.1023	0.366906	-3.00432	0.00266179	0.0143646
AC092580.1	2.64944	-1.10166	0.37717	-2.92087	0.00349052	0.017783
AC010203.2	4.3788	-1.10004	0.322893	-3.40684	0.000657206	0.00464006
AL138778.1	10.3405	-1.09947	0.269361	-4.08176	4.46952e-05	0.000499328
TRGV2	50.9677	-1.09908	0.378967	-2.90019	0.00372935	0.0187199
ZNF671	132.842	-1.09576	0.172245	-6.36162	1.99634e-10	1.37872e-08
TNFRSF10C	7391.17	-1.09552	0.207526	-5.27897	1.29911e-07	3.77921e-06
CR2	63.4931	-1.09481	0.315082	-3.47467	0.000511481	0.00376308
TSC22D1-AS1	7.45883	-1.09433	0.250082	-4.37587	1.20952e-05	0.000171245
WDCP	45.553	-1.09353	0.205247	-5.32789	9.936e-08	2.98905e-06
PMEPA1	31.4799	-1.09251	0.322674	-3.3858	0.00070972	0.00495816
TMEM169	20.879	-1.09204	0.219921	-4.96562	6.84823e-07	1.54805e-05
PRAG1	122.956	-1.09172	0.163478	-6.6781	2.42053e-11	2.15249e-09
ANGPT1	69.7597	-1.09063	0.301152	-3.62153	0.000292868	0.00236905
TMCC1-AS1	16.9938	-1.09022	0.183166	-5.95213	2.64681e-09	1.2913e-07
TNS4	4.09452	-1.08978	0.319084	-3.41533	0.000637039	0.0045241
OR52B3P	3.74532	-1.08936	0.313355	-3.47644	0.00050812	0.00374353
PAQR8	179.507	-1.08793	0.265458	-4.09831	4.16181e-05	0.000471689
IL7R	4447.16	-1.08768	0.175906	-6.1833	6.27753e-10	3.66695e-08
ANKUB1	19.5332	-1.0871	0.241104	-4.50882	6.51895e-06	0.0001019
CX3CR1	1757.74	-1.08635	0.294258	-3.69183	0.000222642	0.00189495
ZNF32-AS1	4.36059	-1.08615	0.290954	-3.73305	0.000189176	0.0016481
ATP8A2	10.0791	-1.08545	0.332491	-3.26461	0.00109616	0.00711046
ADRB2	243.333	-1.08545	0.171499	-6.32916	2.46505e-10	1.66354e-08
AL139099.3	2.59883	-1.08136	0.422383	-2.56015	0.0104628	0.0422727
GEMIN5	83.9405	-1.08062	0.173382	-6.23263	4.58679e-10	2.78443e-08
RNU6-646P	4.64025	-1.08059	0.273693	-3.94819	7.8743e-05	0.000792467
GPR25	15.6748	-1.07945	0.348694	-3.09571	0.00196343	0.0112731
AC074131.1	9.25725	-1.07859	0.258726	-4.16886	3.06127e-05	0.000367975
P2RY13	5699.91	-1.07849	0.186485	-5.78323	7.328e-09	3.17854e-07
TMIE	6.36775	-1.07798	0.260122	-4.14412	3.41115e-05	0.000399379
ROBO1	4.01016	-1.07722	0.402855	-2.67395	0.00749626	0.0325896
BBS12	13.2445	-1.07704	0.249909	-4.30972	1.63459e-05	0.000220203
AC004231.1	9.13206	-1.07564	0.302298	-3.55822	0.000373383	0.00290213
ATP6V0E2-AS1	15.3355	-1.0738	0.240751	-4.46022	8.1874e-06	0.00012347
SLC16A13	34.3317	-1.07248	0.190945	-5.61666	1.94688e-08	7.4269e-07
SPTSSB	10.464	-1.07214	0.269399	-3.97975	6.89867e-05	0.000714286
ZNF181	98.2997	-1.07181	0.205759	-5.20906	1.89801e-07	5.23509e-06
ZNF322	73.6521	-1.07176	0.202875	-5.28284	1.27195e-07	3.71804e-06
ZNF836	64.0454	-1.07174	0.175368	-6.11138	9.87719e-10	5.47134e-08
DISP2	8.76272	-1.06937	0.2759	-3.87591	0.000106225	0.0010203
BTNL8	677.393	-1.06905	0.308436	-3.46604	0.000528181	0.00386137
CCR2	477.127	-1.06894	0.272524	-3.92236	8.76851e-05	0.000866391
TRAV8-4	30.7224	-1.0682	0.35997	-2.96747	0.00300262	0.0158375
GPR19	22.1154	-1.06764	0.211614	-5.04522	4.53011e-07	1.09901e-05
AC005746.1	2.48629	-1.06754	0.402514	-2.65219	0.00799704	0.0341634
AC009682.1	119.777	-1.06702	0.322281	-3.31084	0.00093016	0.00619712
AL049198.1	3.67648	-1.06679	0.328033	-3.25208	0.00114563	0.00737556
AC010359.2	2.93796	-1.06359	0.369504	-2.87842	0.0039967	0.0198003
TRAV9-2	29.1712	-1.06218	0.274234	-3.87326	0.000107388	0.00102932
CMTM1	90.2973	-1.06185	0.220227	-4.8216	1.4241e-06	2.83637e-05
SH3BP5L	781.943	-1.05899	0.146055	-7.25065	4.14767e-13	6.16103e-11
ZNF780B	117.385	-1.05844	0.193971	-5.45672	4.84998e-08	1.60994e-06
ERBB3	4.26407	-1.05815	0.342069	-3.09338	0.00197888	0.0113399
AC002456.1	25.6337	-1.05748	0.238171	-4.43999	8.99615e-06	0.000132962
RDM1	2.9362	-1.05733	0.417553	-2.53222	0.0113344	0.0450749
TRAV3	33.4861	-1.05732	0.248139	-4.26101	2.03502e-05	0.000263947
FBLN2	18.5533	-1.05712	0.222943	-4.74165	2.11981e-06	3.98049e-05
TRAV21	34.2949	-1.05678	0.323438	-3.26733	0.00108567	0.00705273
TRBJ1-2	6.7661	-1.05672	0.300596	-3.5154	0.000439093	0.00330925
Z69706.1	3.24083	-1.05615	0.352351	-2.99745	0.00272247	0.014615
GLI1	114.368	-1.05435	0.167108	-6.30937	2.80165e-10	1.84389e-08
MCF2L-AS1	7.98155	-1.05409	0.286562	-3.6784	0.000234703	0.00197798
CAPN10-DT	22.2697	-1.05393	0.168993	-6.23654	4.47367e-10	2.72198e-08
PAK3	3.7622	-1.05359	0.346216	-3.04316	0.00234106	0.0129464
ZNF200	449.444	-1.05206	0.179869	-5.84906	4.94357e-09	2.25502e-07
FCRLA	179.047	-1.05179	0.346314	-3.03709	0.00238876	0.0131391
TNFRSF9	110.833	-1.04893	0.186995	-5.6094	2.03028e-08	7.66804e-07
LINC01825	8.74217	-1.04791	0.288023	-3.63829	0.000274449	0.00224533
TRBV12-5	5.59279	-1.04746	0.3976	-2.63446	0.00842709	0.035691
AC106037.3	11.326	-1.04733	0.26267	-3.98726	6.68394e-05	0.000696666
NAT1	106.259	-1.04714	0.11718	-8.93616	4.02945e-19	3.3481e-16
PHF23	663.549	-1.04556	0.13253	-7.88928	3.03929e-15	8.8804e-13
DOCK9-DT	8.82012	-1.04548	0.206187	-5.07056	3.96639e-07	9.8283e-06
KATNBL1	1034.71	-1.04535	0.15485	-6.75075	1.47079e-11	1.42207e-09
LINC00685	7.6222	-1.04531	0.2781	-3.75877	0.000170751	0.0015162
CLEC9A	115.34	-1.0426	0.25961	-4.01601	5.91911e-05	0.000634354
EEF1AKNMT	185.139	-1.04232	0.226069	-4.6106	4.01499e-06	6.86084e-05
FRG1KP	7.54282	-1.04224	0.323991	-3.21689	0.00129587	0.00813217
TBC1D3G	6.59016	-1.04182	0.413042	-2.5223	0.011659	0.0461453
AL358472.2	4.32415	-1.03973	0.287994	-3.61023	0.000305925	0.00245525
TOPORS	1217.61	-1.03944	0.142654	-7.28642	3.18307e-13	4.92062e-11
CLDN12	9.67343	-1.03894	0.233893	-4.44196	8.9142e-06	0.000131971
LBH	920.375	-1.03775	0.199836	-5.193	2.06927e-07	5.64305e-06
PSPC1-AS2	8.68301	-1.03534	0.215501	-4.80435	1.55255e-06	3.05105e-05
AL451123.1	108.403	-1.03431	0.189547	-5.45678	4.84856e-08	1.60994e-06
LINC02754	4.4159	-1.03388	0.349516	-2.95802	0.00309619	0.016212
SVIL2P	19.4785	-1.03385	0.218475	-4.73214	2.22167e-06	4.13379e-05
TRGC1	398.028	-1.03356	0.258341	-4.00076	6.31385e-05	0.000666716
AOC3	340.674	-1.03332	0.216736	-4.76765	1.86384e-06	3.56018e-05
AL161729.1	2.39178	-1.03255	0.399358	-2.58552	0.00972335	0.0399775
TAS2R4	12.3202	-1.03128	0.237443	-4.34328	1.40369e-05	0.000194186
KBTBD7	240.255	-1.0308	0.269563	-3.82396	0.000131327	0.00121582
GPR157	69.4993	-1.03029	0.169626	-6.07392	1.24824e-09	6.71852e-08
AC120053.1	14.4822	-1.02771	0.21021	-4.88894	1.01378e-06	2.13158e-05
NFE2	3217.09	-1.02682	0.204139	-5.02999	4.90499e-07	1.17813e-05
GDPD3	255.841	-1.02626	0.155308	-6.60789	3.89847e-11	3.24941e-09
TRIM21	1352.64	-1.02464	0.179682	-5.70253	1.18042e-08	4.74831e-07
ZNF696	67.8212	-1.02404	0.200204	-5.11498	3.13769e-07	7.97591e-06
AC025165.5	20.5493	-1.02371	0.246605	-4.15122	3.30703e-05	0.000389419
SHANK1	4.13742	-1.02302	0.405815	-2.52091	0.0117052	0.0462862
RHPN2	5.32069	-1.02136	0.327657	-3.11717	0.00182599	0.0106613
Z95118.2	15.5743	-1.02019	0.32885	-3.1023	0.00192023	0.0110633
BBC3	341.541	-1.01909	0.147904	-6.8902	5.57122e-12	6.10654e-10
NRBF2	2354.43	-1.01636	0.183274	-5.54557	2.9299e-08	1.04991e-06
ZKSCAN7	32.5513	-1.01556	0.231743	-4.38226	1.17454e-05	0.000167005
FAM174A	330.293	-1.01531	0.194246	-5.22689	1.72385e-07	4.82478e-06
TRIM23	152.004	-1.01513	0.106574	-9.52514	1.6482e-21	2.9216e-18
AC002310.1	11.8174	-1.01505	0.21472	-4.72731	2.27512e-06	4.21556e-05
AC136624.1	11.3824	-1.01497	0.299223	-3.39201	0.000693823	0.00485987
PRRT3-AS1	2.44821	-1.01461	0.397917	-2.54981	0.0107782	0.0432772
MRFAP1L1	634.904	-1.01397	0.107096	-9.46786	2.85642e-21	4.74684e-18
TRAV4	30.5746	-1.01269	0.279622	-3.62164	0.000292737	0.00236871
CDKN1B	2056.26	-1.01071	0.13214	-7.64879	2.02885e-14	4.45826e-12
ZNF563	14.2255	-1.00966	0.244311	-4.13267	3.58575e-05	0.000416702
BNIPL	35.4464	-1.00668	0.201027	-5.0077	5.50839e-07	1.29843e-05
AF228727.1	19.1018	-1.00634	0.234833	-4.28533	1.82468e-05	0.000240418
ZNF234	59.3543	-1.00519	0.231592	-4.34034	1.42264e-05	0.0001964
AC073046.4	5.03045	-1.00405	0.370531	-2.70977	0.00673301	0.0300376
ARHGAP25	6166.35	-1.00381	0.131553	-7.6304	2.34024e-14	5.10038e-12
U91328.3	2.6538	-1.00344	0.37487	-2.67676	0.00743375	0.0323814
AGAP7P	479.6	-1.00325	0.226067	-4.43786	9.08589e-06	0.000133847
HEY1	52.1596	-1.00306	0.397485	-2.52352	0.0116187	0.0460126
AC007541.1	5.24055	-1.00305	0.329571	-3.04351	0.00233833	0.0129357
SNORD83	5.0656	-1.00217	0.337801	-2.96674	0.00300977	0.0158689
TMEM177	25.8796	-1.00192	0.2039	-4.91379	8.93329e-07	1.9232e-05
SEMA4G	22.8937	-1.00097	0.194417	-5.14854	2.62522e-07	6.85678e-06
C14orf119	266.224	-1.00046	0.15325	-6.52828	6.65313e-11	5.18769e-09
CLDN5	39.5195	1.00027	0.317169	3.15373	0.00161196	0.00965107
LINC01703	4.84037	1.00082	0.394668	2.53585	0.0112175	0.0446767
TNFRSF21	21.154	1.0022	0.269107	3.72417	0.00019596	0.00169866
PEBP1P3	52.2904	1.00242	0.257174	3.89783	9.70577e-05	0.000943703
OSMR	32.7794	1.00251	0.214882	4.6654	3.08019e-06	5.41473e-05
DNAAF1	9.52341	1.00261	0.363061	2.76155	0.0057528	0.0265604
RNY1P16	13.2208	1.00328	0.280749	3.5736	0.000352109	0.00276268
PTS	138.702	1.00455	0.116662	8.61073	7.25939e-18	4.8255e-15
PPARGC1B	166.413	1.00584	0.239686	4.19648	2.71098e-05	0.00033187
AL110115.2	3.48949	1.00585	0.402541	2.49876	0.0124628	0.0485103
OR7E94P	9.87149	1.00601	0.378982	2.65451	0.00794231	0.0340061
GASK1B	646.55	1.00646	0.265783	3.78678	0.000152612	0.0013811
AC027607.1	28.6819	1.00666	0.279632	3.59995	0.000318274	0.00253903
AC079921.1	43.6566	1.00673	0.184415	5.45907	4.78636e-08	1.59479e-06
AL731557.1	28.0641	1.00715	0.348674	2.8885	0.00387083	0.0192773
PROSER2	29.5524	1.0081	0.22402	4.50007	6.79312e-06	0.000105504
FAM106A	62.2874	1.00876	0.361409	2.79118	0.00525158	0.0246312
SENP3-EIF4A1	3.81236	1.00908	0.360054	2.80258	0.0050696	0.0239636
AL603839.4	8.22177	1.00956	0.329957	3.05967	0.00221579	0.0124059
AC079174.1	10.3939	1.01001	0.302816	3.3354	0.000851781	0.00578198
TGM2	37.5469	1.01033	0.343456	2.94167	0.00326447	0.0168864
AP006623.1	9.08747	1.01056	0.307419	3.28723	0.00101177	0.00664571
NFKBIE	482.787	1.0106	0.193781	5.21516	1.83658e-07	5.08625e-06
PP2D1	49.8213	1.01087	0.175938	5.7456	9.15974e-09	3.84146e-07
PRR7	223.075	1.01146	0.170582	5.92949	3.03886e-09	1.45888e-07
GYPC	1441.2	1.01193	0.219264	4.6151	3.92913e-06	6.74446e-05
TBC1D8	406.264	1.01495	0.157122	6.45963	1.04957e-10	7.66673e-09
AC009554.2	26.4841	1.01498	0.234634	4.32578	1.5199e-05	0.000207563
ZNF503	34.2843	1.01547	0.251763	4.03344	5.49662e-05	0.00059314
YBX3	1801.69	1.01581	0.172911	5.87475	4.23492e-09	1.96514e-07
L3MBTL4	25.9347	1.01609	0.225041	4.5151	6.32858e-06	9.96864e-05
AC114763.1	7.04381	1.01618	0.279092	3.64103	0.000271545	0.00222431
PLXNB3	9.27429	1.0165	0.394461	2.57692	0.00996837	0.0407579
LRP1	4291.13	1.01733	0.210086	4.84244	1.28255e-06	2.58543e-05
ELF3	45.9345	1.01875	0.226026	4.50721	6.56845e-06	0.000102493
RABGEF1	67.9133	1.02029	0.177167	5.75895	8.46399e-09	3.60645e-07
USP3-AS1	174.877	1.02067	0.174905	5.83556	5.36103e-09	2.42011e-07
TMEM30BP1	26.8806	1.02107	0.226993	4.49823	6.85231e-06	0.00010627
MGP	11.5947	1.02112	0.321416	3.17695	0.00148835	0.00905162
AC020910.5	16.3326	1.02121	0.242869	4.20479	2.61328e-05	0.000322468
AC008982.2	88.8289	1.02143	0.191578	5.33165	9.73242e-08	2.94063e-06
AC073592.1	4.83737	1.02165	0.38572	2.64869	0.00808042	0.0344585
TCEAL9	6.97878	1.02169	0.355875	2.87092	0.00409277	0.0201598
OAF	370.101	1.02194	0.196965	5.18843	2.12069e-07	5.75965e-06
AC004540.1	7.11464	1.02215	0.311231	3.28421	0.0010227	0.00671424
ZNF385A	1932.99	1.02262	0.170304	6.00471	1.91669e-09	9.87653e-08
REC8	1033.34	1.02265	0.208273	4.91015	9.10053e-07	1.94826e-05
AC012569.1	9.21012	1.02411	0.357295	2.86628	0.00415327	0.0204011
LYPD4	11.3469	1.02523	0.364048	2.8162	0.00485948	0.0231598
AP001885.1	5.87879	1.02557	0.315748	3.24808	0.00116188	0.00747117
IL15	224.13	1.02622	0.206547	4.96846	6.74854e-07	1.53028e-05
AC124045.1	16.2968	1.02623	0.238893	4.2958	1.74068e-05	0.000232111
GUCY1B1	82.1317	1.02634	0.28471	3.60487	0.000312307	0.00249518
AC138951.1	9.5904	1.02635	0.302729	3.39032	0.000698117	0.0048848
ALDH1L2	7.61414	1.02764	0.304113	3.37913	0.000727162	0.00505346
ARL4A	187.619	1.02778	0.158439	6.48693	8.76014e-11	6.50624e-09
ZNF296	244.421	1.0279	0.162563	6.32305	2.56455e-10	1.7153e-08
RPS3P6	3.59236	1.02878	0.373801	2.7522	0.00591964	0.0271901
FBXW4P1	12.1841	1.029	0.272728	3.773	0.000161298	0.00144403
AC112497.2	28.4688	1.02929	0.177764	5.79018	7.03101e-09	3.06471e-07
AC104806.2	7.65457	1.02976	0.345433	2.98107	0.00287247	0.0152691
GAS6	110.345	1.02998	0.231677	4.44575	8.75867e-06	0.000130176
CDCA5	23.0961	1.03026	0.248688	4.14277	3.43142e-05	0.000401399
GRB10	185.398	1.03031	0.326449	3.15612	0.00159883	0.0095882
GADD45B	1999.65	1.03089	0.249886	4.12543	3.70037e-05	0.000427593
CABP5	37.5267	1.03092	0.384346	2.68227	0.0073124	0.0319732
UPK3A	27.2521	1.03104	0.282275	3.65261	0.000259585	0.00214085
SLC25A39	1469.57	1.03186	0.238829	4.32052	1.55664e-05	0.000211925
B3GAT1-DT	10.6872	1.03289	0.379586	2.72109	0.00650664	0.0292844
B3GNT5	651.755	1.03318	0.254695	4.05652	4.98096e-05	0.000545689
ZNF295-AS1	12.6793	1.03351	0.276601	3.73647	0.000186623	0.00162906
SCN1B	151.41	1.0345	0.246873	4.19043	2.78431e-05	0.000339449
TOMM40L	179.245	1.0354	0.178014	5.81639	6.01315e-09	2.67812e-07
GAPDHP1	101.83	1.03657	0.254329	4.0757	4.58756e-05	0.000510371
SNORA53	4.58256	1.03696	0.360786	2.87416	0.004051	0.020006
OR52K2	7.53513	1.03722	0.360551	2.87676	0.00401786	0.0198755
KRT18P63	5.23695	1.038	0.361255	2.87332	0.00406177	0.0200465
IL31RA	13.8373	1.03963	0.345072	3.0128	0.00258846	0.0140259
RALGPS2-AS1	18.5962	1.04016	0.305847	3.40092	0.000671603	0.00472539
TENM1	227.986	1.0404	0.228679	4.5496	5.37492e-06	8.69834e-05
RNF217	143.595	1.04051	0.194561	5.34796	8.89519e-08	2.71543e-06
AKR7L	4.23881	1.04135	0.387784	2.68539	0.0072445	0.0317914
RCVRN	28.3112	1.04151	0.411562	2.53062	0.0113861	0.0452399
AL512603.2	9.03139	1.04181	0.270977	3.84466	0.000120718	0.0011342
GFOD1	441.169	1.04208	0.216295	4.81786	1.45103e-06	2.8822e-05
IGFALS	3.97784	1.04216	0.40707	2.56014	0.0104629	0.0422727
AL133243.3	45.1232	1.04224	0.17441	5.97578	2.28991e-09	1.15753e-07
HOXA2	11.9287	1.04307	0.334179	3.12129	0.00180061	0.0105478
LILRB4	607.36	1.04389	0.219469	4.75643	1.97046e-06	3.74233e-05
RBPMS2	11.7333	1.04486	0.329403	3.17197	0.00151408	0.00917873
EXO1	7.05885	1.04528	0.307787	3.39613	0.000683466	0.0047949
FGD6	153.379	1.04538	0.255027	4.09908	4.14801e-05	0.000470929
AC108448.2	20.205	1.04552	0.281523	3.7138	0.000204172	0.00176086
RN7SL32P	10.7842	1.04635	0.269945	3.87615	0.000106121	0.00102012
AL512408.1	6.04435	1.04645	0.295141	3.5456	0.000391722	0.00301636
CTRC	21.1623	1.04681	0.26783	3.90848	9.28787e-05	0.00090993
FAM72A	14.0081	1.04706	0.290742	3.60136	0.000316562	0.00252613
LYST-AS1	6.92112	1.04851	0.341056	3.0743	0.00210997	0.0119265
CCNP	6.41686	1.04926	0.341569	3.07189	0.00212706	0.0120031
GREB1L	9.71821	1.05001	0.265009	3.96217	7.42727e-05	0.000756932
AL353795.3	5.7414	1.0508	0.344001	3.05465	0.00225323	0.0125626
CDC25A	4.47211	1.05246	0.401588	2.62074	0.00877381	0.0368775
LCNL1	43.1766	1.05266	0.356261	2.95475	0.00312919	0.0163365
G0S2	4526.68	1.05409	0.355378	2.9661	0.00301607	0.015896
AC083855.2	7.51363	1.05479	0.315894	3.33905	0.000840669	0.0057153
CALD1	21.5089	1.05481	0.34113	3.0921	0.00198743	0.0113716
AC008897.1	12.4005	1.05552	0.216579	4.8736	1.0958e-06	2.27559e-05
ZNF350-AS1	35.6341	1.05574	0.192995	5.47031	4.49258e-08	1.5217e-06
MIR5194	5.36946	1.05719	0.395798	2.67102	0.00756201	0.0327843
GDF15	23.5002	1.05747	0.247759	4.26814	1.9711e-05	0.000257414
AL136115.2	8.33472	1.05836	0.284555	3.71933	0.000199751	0.00172778
AC026124.2	24.6387	1.05885	0.203367	5.20657	1.92363e-07	5.27436e-06
MIR5685	9.30601	1.05915	0.369435	2.86693	0.00414473	0.0203667
MRC1	20.4809	1.06045	0.331621	3.19777	0.00138496	0.00858384
RPL36AP15	6.82001	1.0621	0.302687	3.50892	0.00044993	0.00337371
AL133227.1	44.9312	1.06221	0.25229	4.21027	2.5506e-05	0.000315726
DNAJC19P5	62.6572	1.06251	0.243672	4.36043	1.29805e-05	0.000181652
KLHDC7B-DT	33.3781	1.06298	0.345805	3.07394	0.00211251	0.011938
AC006960.2	6.09986	1.06488	0.362453	2.93797	0.00330365	0.0170398
AL591135.1	6.61427	1.06529	0.347601	3.0647	0.00217887	0.0122405
MORN2	19.1916	1.06557	0.24449	4.35832	1.31064e-05	0.000183124
AC099550.1	4.55026	1.06561	0.409206	2.60408	0.00921211	0.0383281
DDX58	260.883	1.06585	0.279967	3.80707	0.000140623	0.00128783
LINC01890	103.398	1.06641	0.179705	5.93423	2.95235e-09	1.4221e-07
CTSL	198.301	1.06744	0.363588	2.93586	0.00332624	0.0171365
ASTL	6.06846	1.06797	0.367967	2.90235	0.00370373	0.0186245
KLHL15	330.454	1.0707	0.161925	6.61232	3.78352e-11	3.1735e-09
UACA	47.818	1.07088	0.173038	6.18867	6.06752e-10	3.56135e-08
AC064801.1	12.6067	1.07091	0.342966	3.12249	0.00179328	0.0105141
HNRNPD-DT	9.03758	1.07293	0.279143	3.84366	0.000121211	0.00113722
PBX1	36.6409	1.07422	0.278658	3.85496	0.000115749	0.0010972
PABPN1P1	3.69863	1.07548	0.389139	2.76373	0.00571451	0.0264203
GFRA2	32.3395	1.07613	0.288551	3.72943	0.000191916	0.00166814
VAC14-AS1	4.47974	1.0765	0.400745	2.68625	0.007226	0.0317312
HNRNPA1P49	41.539	1.07705	0.159597	6.74856	1.49317e-11	1.43848e-09
AC069547.1	17.2184	1.08188	0.259323	4.17196	3.01984e-05	0.000363818
NFKBID	1032.96	1.08206	0.217936	4.96503	6.86918e-07	1.54915e-05
P2RY12	40.4438	1.08323	0.306939	3.52914	0.000416913	0.00318086
MIR3181	4.57556	1.08359	0.3895	2.78199	0.00540262	0.0251841
AC009542.1	14.0159	1.08388	0.284517	3.80952	0.000139236	0.00127748
TROAP	11.1807	1.0849	0.290825	3.73043	0.000191156	0.00166212
AP000919.1	11.0565	1.08498	0.260824	4.15981	3.18517e-05	0.000379096
OMG	199.249	1.08502	0.215024	5.04603	4.51094e-07	1.09536e-05
ZFHX3	196.871	1.0853	0.200256	5.41955	5.97493e-08	1.92567e-06
IGF2BP3	16.4362	1.08587	0.304072	3.57108	0.00035551	0.00278675
TCTE1	4.19378	1.08796	0.406588	2.67582	0.00745466	0.0324565
AL354798.1	13.9517	1.08852	0.398517	2.73144	0.0063059	0.0285927
AL034347.1	7.8797	1.08875	0.347935	3.12917	0.00175303	0.0103191
AL929091.1	7.1054	1.08904	0.338269	3.21945	0.00128435	0.00807512
AC112907.3	123.077	1.08977	0.176266	6.1825	6.30942e-10	3.66695e-08
CDC20	17.9419	1.08981	0.316599	3.44224	0.000576928	0.00416507
MYEOV	12.9772	1.09012	0.338199	3.22332	0.00126712	0.00798564
SPATA21	3.10292	1.09048	0.418761	2.60406	0.00921263	0.0383281
TG	196.063	1.09064	0.264868	4.11766	3.82742e-05	0.000439599
CTDSPL	130.413	1.09078	0.260912	4.18065	2.90674e-05	0.000352589
IFITM10	14.3326	1.09222	0.326977	3.34037	0.000836672	0.00568958
RAB13	10.6724	1.09243	0.316749	3.44889	0.000562906	0.0040749
SEMA3G	12.0105	1.09267	0.292001	3.74201	0.000182551	0.00159929
AC132872.2	13.999	1.093	0.258898	4.22174	2.42419e-05	0.000303898
MED14OS	16.7422	1.09375	0.227761	4.80221	1.56927e-06	3.07037e-05
LINC02773	6.07238	1.09412	0.43582	2.51049	0.0120562	0.0473155
LTBP1	57.2191	1.09557	0.327597	3.34427	0.000824988	0.00563029
C2	23.5566	1.09573	0.365794	2.99548	0.00274012	0.0146893
CHRNA2	8.65783	1.09574	0.407904	2.68627	0.00722555	0.0317312
AC013394.1	14.6718	1.09658	0.215863	5.07996	3.77516e-07	9.41629e-06
RUNDC3A	24.4899	1.09671	0.375216	2.92288	0.00346812	0.0177096
RN7SL738P	3.24119	1.09721	0.419187	2.61746	0.00885864	0.0371433
RN7SL834P	89.0172	1.09742	0.229897	4.77352	1.81038e-06	3.46552e-05
MPP3	7.74593	1.09808	0.35082	3.13004	0.0017478	0.0102951
AC117395.1	3.65446	1.09983	0.438994	2.50534	0.0122333	0.0478481
RPL7AP22	4.82136	1.09991	0.360844	3.04816	0.00230246	0.0127764
TMSB4Y	10.2015	1.10046	0.373128	2.94927	0.00318522	0.0165543
AP000254.1	3.7128	1.101	0.418647	2.6299	0.0085411	0.0361028
AC099811.5	16.3995	1.10145	0.287896	3.82585	0.000130321	0.0012082
ZNF394	1822.14	1.10202	0.158417	6.95648	3.4887e-12	4.12047e-10
AC021078.1	507.667	1.10292	0.169236	6.51704	7.17104e-11	5.47905e-09
SMAD6	8.01969	1.10399	0.385874	2.861	0.00422301	0.0206749
ATP1B3-AS1	3.95951	1.10441	0.430408	2.56595	0.0102893	0.0417366
SEZ6	6.49541	1.10534	0.352718	3.13379	0.00172566	0.0101873
CCNB2	24.2592	1.10726	0.23072	4.79913	1.59356e-06	3.10638e-05
H2BC11	51.2437	1.10884	0.323593	3.42666	0.000611058	0.00437346
TGM4	23.0187	1.10887	0.227839	4.8669	1.13361e-06	2.33114e-05
CDC42EP1	109.209	1.10917	0.347364	3.1931	0.00140753	0.00868529
NEK2	4.95473	1.10948	0.381322	2.90957	0.00361925	0.0182882
SMIM5	37.0489	1.1095	0.298621	3.71541	0.000202871	0.00175021
QRFP	3.09263	1.11006	0.411816	2.69552	0.00702781	0.0310609
ASAP2	23.3768	1.11009	0.287697	3.85853	0.000114073	0.00108286
HOXA-AS2	19.9506	1.11012	0.325258	3.41305	0.00064241	0.00455616
ZNF385D	10.5577	1.11015	0.439814	2.52414	0.0115981	0.0459382
DMTN	560.618	1.11047	0.254419	4.36475	1.27268e-05	0.00017876
AC009299.2	16.1149	1.11082	0.221012	5.02605	5.00679e-07	1.19825e-05
TSPAN9	52.8477	1.11164	0.284021	3.91392	9.08106e-05	0.000892959
AC010327.3	4.3221	1.11369	0.368737	3.02029	0.00252532	0.01372
CRACD	4.17021	1.11443	0.409768	2.71967	0.00653475	0.0293661
SLC8A1-AS1	20.9244	1.11444	0.333315	3.34351	0.000827262	0.00564291
PARD3	19.2686	1.11453	0.351804	3.16805	0.00153468	0.0092768
MIR6774	8.03514	1.11465	0.301271	3.69983	0.000215746	0.00184453
GAREM1	9.16057	1.11596	0.253936	4.39464	1.10955e-05	0.000159039
RPL9P33	13.6581	1.11674	0.332002	3.36366	0.00076917	0.00529694
NID1	222.607	1.11701	0.285164	3.91709	8.96258e-05	0.000882615
TRAPPC3L	7.89883	1.11708	0.386156	2.89283	0.0038179	0.0190705
TNNC2	11.6449	1.11881	0.356923	3.1346	0.0017209	0.0101682
AL590560.4	83.5394	1.11917	0.238274	4.697	2.64016e-06	4.75543e-05
RAP1AP	5.87302	1.11918	0.368347	3.03838	0.00237854	0.0131019
UPP1	1509.65	1.11925	0.203481	5.50054	3.78626e-08	1.29566e-06
ZEB2-AS1	28.8931	1.11934	0.229638	4.87436	1.09164e-06	2.27295e-05
PLEK2	5.74519	1.1195	0.429651	2.6056	0.00917139	0.0382006
GRPEL1	400.973	1.11972	0.17453	6.41562	1.40254e-10	9.97116e-09
AC090844.2	5.42058	1.11982	0.444788	2.51765	0.011814	0.0466105
AP002449.1	5.62764	1.12117	0.343627	3.26277	0.0011033	0.00715213
AC102953.1	2.94084	1.12132	0.439868	2.54922	0.0107965	0.0433378
AF111167.2	27.8607	1.12163	0.207735	5.39932	6.68943e-08	2.13268e-06
KRT8P33	14.0649	1.1231	0.229529	4.89305	9.92846e-07	2.09763e-05
ANKRD9	75.2925	1.12371	0.207973	5.40317	6.54738e-08	2.09492e-06
TRMT9B	4.45837	1.12552	0.403002	2.79284	0.0052248	0.0245272
AC021242.3	4.81568	1.12558	0.383871	2.93218	0.00336593	0.0172807
RNF208	22.6735	1.12578	0.31188	3.60966	0.000306596	0.00245841
SLC28A3	16.551	1.12605	0.324684	3.46815	0.000524051	0.00383539
DOCK1	11.3865	1.12725	0.29991	3.75864	0.000170842	0.0015162
SBNO1-AS1	17.2452	1.12817	0.243887	4.62582	3.73123e-06	6.43383e-05
AC091060.1	20.8494	1.12833	0.21869	5.15951	2.47602e-07	6.50763e-06
MITF	61.2986	1.12841	0.250049	4.51275	6.39917e-06	0.000100501
RRM2	86.999	1.12951	0.230515	4.89994	9.58649e-07	2.0359e-05
KIR3DX1	49.0344	1.13091	0.322169	3.5103	0.000447599	0.00336003
KRT18P7	8.27514	1.1316	0.31174	3.62994	0.000283487	0.00230297
TMC3	4.23342	1.13225	0.426066	2.65744	0.00787367	0.0338048
ARG1	312.845	1.13238	0.345405	3.27841	0.00104395	0.00683268
ARMC12	20.4154	1.13317	0.328618	3.44829	0.000564154	0.00408283
AC004825.3	6.79669	1.13328	0.352091	3.21872	0.00128766	0.00809016
CNGB1	10.3647	1.13385	0.405112	2.79886	0.00512838	0.0241727
AC107081.1	7.39155	1.13394	0.284094	3.99142	6.56788e-05	0.000687262
SNORD19	4.7486	1.13422	0.388819	2.91708	0.00353327	0.0179527
VPS37D	3.56018	1.135	0.417343	2.71958	0.00653655	0.0293661
AC069499.1	4.30585	1.13502	0.386945	2.93329	0.0033539	0.0172366
AC008771.1	23.7627	1.13567	0.218598	5.19525	2.04447e-07	5.5869e-06
IGHE	31.1997	1.13568	0.45227	2.51107	0.0120364	0.0472587
PDE4D	586.281	1.13605	0.190044	5.97784	2.26116e-09	1.14518e-07
LDHAP2	35.0736	1.13665	0.214817	5.29123	1.21496e-07	3.57491e-06
PVALB	11.8584	1.13741	0.456586	2.49111	0.0127344	0.0493722
AL118516.1	120.983	1.1376	0.207256	5.48887	4.0451e-08	1.37891e-06
AL353719.1	6.42629	1.13819	0.358516	3.17471	0.00149985	0.00910492
PTPRF	9.74677	1.1385	0.424659	2.68098	0.00734073	0.0320655
FLVCR2	169.019	1.13976	0.280621	4.06157	4.87435e-05	0.000536486
AC007546.1	26.5886	1.14055	0.268732	4.2442	2.19377e-05	0.000279761
TMEM132A	11.6692	1.1408	0.252143	4.5244	6.05661e-06	9.62002e-05
ALMS1-IT1	13.1629	1.14132	0.268846	4.24524	2.18363e-05	0.000279003
AC073641.1	3.61629	1.14136	0.421657	2.70685	0.00679258	0.0302475
AC005921.3	4.71126	1.14154	0.407708	2.79991	0.00511176	0.0241115
MYO10	35.4101	1.1423	0.335872	3.40098	0.000671438	0.00472539
RAB39A	21.1808	1.14254	0.256958	4.44642	8.73112e-06	0.000129984
RFX5-AS1	4.18593	1.14296	0.381969	2.99229	0.00276896	0.0148082
AC243962.1	4.44109	1.14324	0.42805	2.67081	0.00756685	0.0327918
TBC1D22A-AS1	4.58719	1.14427	0.419214	2.72957	0.00634178	0.0286918
AC040169.1	8.77262	1.1449	0.278986	4.10379	4.06437e-05	0.000463411
LINC02391	3.60691	1.14491	0.391938	2.92115	0.00348743	0.0177775
RNU6-476P	4.23839	1.14511	0.389754	2.93804	0.00330299	0.0170398
FAM72D	9.87306	1.14577	0.280293	4.08776	4.35568e-05	0.000489282
SRI-AS1	4.16574	1.14578	0.45229	2.53329	0.0112997	0.0449568
PSMD8P1	3.20093	1.14635	0.423568	2.70642	0.00680137	0.0302714
DNAJB7	8.52533	1.14871	0.304651	3.77058	0.00016287	0.00145565
ZNF215	4.12166	1.14895	0.451968	2.54211	0.0110186	0.0440363
LINC01970	10.6665	1.14926	0.288943	3.97747	6.96536e-05	0.00071951
C2orf27A	22.0505	1.14927	0.347265	3.30948	0.00093469	0.00621934
AC007998.5	2.79254	1.14985	0.45263	2.54037	0.0110734	0.0442089
CCDC85C	278.446	1.14998	0.172861	6.65261	2.87945e-11	2.52679e-09
SH3TC2	17.2403	1.1501	0.370193	3.10676	0.00189152	0.0109358
MEIOC	6.44615	1.1503	0.313245	3.6722	0.000240473	0.00201652
PPIAP51	5.81167	1.15063	0.389942	2.95076	0.00316993	0.0165071
TRPC2	8.51222	1.15214	0.324265	3.55307	0.000380761	0.00294819
MMD	341.874	1.15245	0.266624	4.32237	1.5436e-05	0.000210584
SLC25A1P1	3.06846	1.15311	0.438751	2.62817	0.00858461	0.0362657
YBX3P1	6.96179	1.1545	0.355571	3.24687	0.0011668	0.00749555
AL355916.2	91.1286	1.15467	0.247153	4.67189	2.98435e-06	5.27599e-05
AC026412.2	3.57291	1.15521	0.418239	2.76208	0.00574336	0.0265352
SEC63P1	8.72527	1.15525	0.274755	4.20466	2.61477e-05	0.000322468
CTTN	117.376	1.15609	0.291234	3.96964	7.19828e-05	0.000737269
UGGT2	43.2116	1.15729	0.209821	5.51559	3.47621e-08	1.20822e-06
AC012557.1	50.0702	1.15977	0.189097	6.13318	8.6142e-10	4.82196e-08
RN7SKP23	10.5809	1.15986	0.251435	4.61297	3.96949e-06	6.79618e-05
AC138207.4	33.3642	1.16067	0.193004	6.01372	1.81309e-09	9.4157e-08
TTC25	12.0559	1.16114	0.253905	4.57311	4.80539e-06	7.97569e-05
RNU6-595P	34.9162	1.1616	0.197727	5.87475	4.2348e-09	1.96514e-07
UCKL1-AS1	55.357	1.16189	0.254413	4.56696	4.94849e-06	8.16645e-05
GAS2L3	15.4325	1.16256	0.33327	3.48835	0.000486014	0.00360564
TMEM255A	33.4883	1.16334	0.444119	2.61942	0.00880793	0.0369975
SCN3B	4.79888	1.16399	0.382329	3.04448	0.00233085	0.0129061
TNNT1	67.6927	1.16417	0.412083	2.82508	0.00472683	0.0226577
AC107081.3	12.3329	1.16451	0.247656	4.70211	2.57489e-06	4.65424e-05
SLC9A7P1	55.173	1.16468	0.216548	5.3784	7.51493e-08	2.34524e-06
C3orf35	39.1007	1.16563	0.185221	6.2932	3.10996e-10	1.99736e-08
RNASE2	607.808	1.16723	0.305769	3.81737	0.000134883	0.00124411
LHFPL5	147.253	1.16839	0.239124	4.88613	1.02839e-06	2.15986e-05
FCGR1CP	194.637	1.16857	0.374522	3.12016	0.00180755	0.0105695
AC105265.2	8.99128	1.17278	0.310068	3.78234	0.000155361	0.0014007
DEPP1	15.0955	1.17289	0.387229	3.02892	0.00245426	0.0134162
GRM2	39.5034	1.17354	0.202246	5.80253	6.53217e-09	2.88033e-07
HLA-DRB6	156.418	1.17412	0.44485	2.63936	0.00830618	0.0352406
PTCRA	122.932	1.17426	0.301368	3.89644	9.76167e-05	0.000947274
JMJD6	1345.22	1.17461	0.217631	5.39725	6.76707e-08	2.15227e-06
MTND2P28	4152.77	1.17512	0.187593	6.26421	3.7471e-10	2.32784e-08
SNORA28	7.3818	1.17611	0.42288	2.78119	0.00541599	0.0252341
PSMA6	128.635	1.17626	0.158884	7.40329	1.32848e-13	2.35487e-11
AL031963.3	19.3062	1.17872	0.246517	4.78152	1.73974e-06	3.35203e-05
RASD1	11.3495	1.17875	0.306434	3.84668	0.00011973	0.0011289
AC012615.1	76.431	1.17893	0.149048	7.9097	2.58004e-15	7.88513e-13
SKAP1-AS1	3.97343	1.17959	0.443271	2.66111	0.00778833	0.0335211
APOM	57.9456	1.18088	0.171874	6.8706	6.3932e-12	6.88214e-10
AC004825.2	26.9225	1.18162	0.273001	4.32826	1.50293e-05	0.000205669
AL031710.2	4.45545	1.18213	0.388479	3.04297	0.00234257	0.0129521
AC066613.2	6.7505	1.18371	0.324671	3.64588	0.000266477	0.00219022
AC092652.1	23.1526	1.18378	0.244587	4.83992	1.29894e-06	2.6145e-05
PEX5L	4.69795	1.18387	0.431915	2.74099	0.0061255	0.0279223
AL162424.1	13.5094	1.18405	0.335775	3.52631	0.000421387	0.0032058
CXCL2	10.8213	1.18477	0.28189	4.20295	2.63453e-05	0.000323704
NCAPG	18.7234	1.18536	0.236167	5.01914	5.19033e-07	1.2344e-05
KCND3	12.9954	1.18536	0.359714	3.29528	0.000983225	0.00649354
KIF4A	6.25342	1.18608	0.343062	3.45733	0.000545559	0.0039666
AC044849.1	35.8376	1.18687	0.27743	4.27809	1.88507e-05	0.000247639
AC234775.2	4.25864	1.18795	0.416067	2.8552	0.00430096	0.0209909
SH3RF1	40.6904	1.1881	0.301147	3.94524	7.97207e-05	0.000800791
ARNTL2	14.8825	1.18842	0.263654	4.50751	6.55916e-06	0.000102408
ERMN	365.04	1.18961	0.17911	6.64178	3.09928e-11	2.6831e-09
AC138207.6	3.99319	1.18998	0.437381	2.72068	0.00651475	0.0293048
RNF32-AS1	16.7565	1.19122	0.217351	5.48064	4.23789e-08	1.44094e-06
TYMS	22.5885	1.19153	0.247306	4.81803	1.44984e-06	2.8822e-05
PEAR1	85.9379	1.1924	0.281171	4.24084	2.22682e-05	0.000283026
WDR45P1	5.60918	1.19333	0.436961	2.73097	0.00631488	0.0286131
AL603756.1	57.5781	1.19336	0.187874	6.35193	2.12637e-10	1.46471e-08
PCDHGB6	10.7114	1.19342	0.392309	3.04204	0.00234984	0.0129761
PLVAP	16.4616	1.19349	0.321518	3.71204	0.000205597	0.00177028
AF131216.1	23.9886	1.19452	0.21061	5.67172	1.41374e-08	5.61046e-07
PTGR1	4.70087	1.19525	0.400972	2.98088	0.00287424	0.0152746
H2BP2	17.6597	1.19595	0.428442	2.7914	0.00524804	0.0246189
PHBP9	41.3646	1.19703	0.173681	6.89209	5.49772e-12	6.06551e-10
CNTLN	68.4309	1.19743	0.191778	6.24387	4.26874e-10	2.61524e-08
EDA	17.6194	1.19781	0.386818	3.09658	0.00195765	0.0112423
MTCO3P11	19.0327	1.19797	0.2882	4.15672	3.22846e-05	0.000382197
AC007610.4	7.48451	1.19861	0.354011	3.3858	0.000709715	0.00495816
TMEM170B	1842.39	1.19869	0.155975	7.68515	1.52816e-14	3.41447e-12
HOMER3-AS1	3.74198	1.19873	0.437103	2.74245	0.00609828	0.0278364
AC006042.2	38.1126	1.19882	0.237079	5.05661	4.26774e-07	1.04489e-05
AL137009.1	55.4532	1.19976	0.242117	4.9553	7.22196e-07	1.61501e-05
PLEKHD1	8.3169	1.20033	0.416527	2.88175	0.00395477	0.0196292
PHKA1P1	3.43803	1.20057	0.40277	2.98077	0.00287522	0.0152746
HMGB3	34.3605	1.20061	0.22153	5.41964	5.97202e-08	1.92567e-06
AC117500.2	7.33189	1.20144	0.339712	3.53665	0.000405231	0.00310516
RAB34	228.193	1.20216	0.178766	6.72476	1.75882e-11	1.65248e-09
AC092135.3	57.926	1.20236	0.305992	3.9294	8.51587e-05	0.000845514
TMEM202-AS1	22.8616	1.20242	0.284838	4.22143	2.4276e-05	0.000304183
AQP1	3.61658	1.20431	0.481241	2.5025	0.012332	0.0481278
LINC01023	10.2149	1.2044	0.278835	4.31939	1.56463e-05	0.000212672
CA14	39.935	1.20498	0.199643	6.03566	1.5831e-09	8.33525e-08
FCGR1A	1196.6	1.20583	0.379672	3.17597	0.00149337	0.009078
IRS2	4683.41	1.20628	0.349412	3.4523	0.000555827	0.00403024
MIR4639	6.03824	1.20722	0.39955	3.02144	0.00251575	0.0136708
SKOR1	14.5826	1.20774	0.281252	4.29417	1.75348e-05	0.000232999
UVRAG-DT	14.394	1.20804	0.309299	3.90574	9.39383e-05	0.000918957
AC125437.1	11.0289	1.20869	0.322539	3.74743	0.000178656	0.00157294
ELOVL7	44.773	1.21005	0.313544	3.85927	0.000113727	0.00108035
H3C1	9.05705	1.21014	0.40804	2.96574	0.00301958	0.0159048
TP53TG5	14.5788	1.21248	0.227565	5.32807	9.92629e-08	2.98905e-06
TREML4	149.163	1.21427	0.322199	3.76869	0.000164107	0.00146425
RGMA	7.79069	1.21438	0.482942	2.51455	0.0119185	0.0468787
RPH3A	280.435	1.21511	0.304875	3.9856	6.73103e-05	0.000700474
MRAS	62.3777	1.2169	0.304473	3.99673	6.42224e-05	0.000674945
AC005840.3	13.0871	1.21701	0.256002	4.75389	1.99544e-06	3.78436e-05
AL121832.3	13.9505	1.21707	0.312716	3.89194	9.94472e-05	0.000963519
PGRMC1	637.934	1.21777	0.237473	5.12805	2.92756e-07	7.53542e-06
LRRC71	2.57286	1.21829	0.478163	2.54785	0.0108389	0.0434686
CNTF	37.0259	1.22015	0.216573	5.63392	1.76161e-08	6.81231e-07
LGALS3	1175.39	1.22267	0.182084	6.71485	1.88264e-11	1.73811e-09
AC234775.3	3.83026	1.22456	0.425033	2.8811	0.00396284	0.0196619
TRIM10	5.06637	1.22457	0.49213	2.48831	0.0128352	0.0497124
AC092718.6	5.97049	1.22569	0.343319	3.57012	0.000356812	0.00279613
AL133444.1	22.7971	1.22588	0.400276	3.06259	0.00219432	0.0123142
DUSP4	34.2296	1.2259	0.259388	4.72612	2.28851e-06	4.23152e-05
MPIG6B	322.664	1.22647	0.294373	4.16638	3.09473e-05	0.000370823
AC005244.1	16.5914	1.22648	0.240335	5.10321	3.33946e-07	8.4404e-06
MYLK	98.0992	1.2265	0.278626	4.40194	1.07286e-05	0.000154782
AL031005.1	7.28664	1.22743	0.34292	3.57935	0.000344447	0.00271042
AC022960.2	5.24337	1.22893	0.362612	3.3891	0.000701218	0.00490263
LINC02803	24.6468	1.23003	0.267393	4.60009	4.22311e-06	7.17039e-05
ANKRD22	141.608	1.2304	0.452438	2.71949	0.00653832	0.0293661
CDT1	30.8164	1.23062	0.257391	4.78113	1.74316e-06	3.35617e-05
ENKUR	73.8134	1.23172	0.358224	3.43839	0.000585181	0.00421778
MIR589	3.57877	1.23251	0.456459	2.70015	0.00693076	0.0307341
AC008906.2	9.67135	1.23258	0.30998	3.97633	6.99859e-05	0.000722101
MFAP4	6.14288	1.23293	0.381421	3.23246	0.0012273	0.00779192
AC009121.2	9.01268	1.23309	0.366952	3.36035	0.000778427	0.00534684
LINC02757	7.58989	1.23328	0.380752	3.23906	0.00119923	0.00765944
NUTM2HP	4.49796	1.23394	0.426889	2.89054	0.00384575	0.0191883
LCN2	656.209	1.23433	0.476756	2.58901	0.00962518	0.0396535
HTR7	12.4926	1.23455	0.311199	3.96707	7.27626e-05	0.000744396
AL158077.1	2.86925	1.23628	0.468733	2.6375	0.00835196	0.0354122
AC022001.2	4.51822	1.23718	0.407345	3.03717	0.00238808	0.0131381
UBE2R2-AS1	24.6054	1.23842	0.223868	5.53193	3.16721e-08	1.12584e-06
AL391903.2	11.4816	1.23977	0.457131	2.71206	0.00668673	0.0298762
AL078581.4	9.45292	1.23982	0.281971	4.39696	1.09776e-05	0.000157775
ESAM	182.796	1.23994	0.256329	4.83729	1.31623e-06	2.64285e-05
BMP10	2.55969	1.24016	0.465846	2.66217	0.00776396	0.0334408
AC005230.1	4.70855	1.24045	0.418407	2.96469	0.00302989	0.0159402
PF4	1554.47	1.24128	0.381472	3.25391	0.00113828	0.00733714
AC027290.2	370.91	1.24233	0.147173	8.4413	3.13831e-17	1.63617e-14
PDGFRB	128.123	1.24238	0.282892	4.39173	1.12454e-05	0.000160842
USP50	88.1795	1.24413	0.179224	6.94175	3.87264e-12	4.51171e-10
JUN	871.603	1.24519	0.418794	2.97327	0.00294646	0.0155938
PTP4A2P2	15.6883	1.24614	0.404269	3.08246	0.00205297	0.0116712
POU5F1P3	118.891	1.2462	0.214459	5.81093	6.21265e-09	2.74551e-07
PCSK6	65.051	1.24739	0.334983	3.72374	0.000196289	0.0017006
CAVIN3	5.06467	1.24764	0.462327	2.69862	0.00696284	0.0308455
AP003031.1	8.36606	1.2489	0.328831	3.798	0.000145867	0.00132824
AC022395.1	5.87931	1.24897	0.399895	3.12325	0.00178864	0.0104916
BEND2	60.5646	1.24999	0.296146	4.22085	2.4338e-05	0.000304672
YWHAQP6	4.65138	1.25005	0.365824	3.41707	0.000632997	0.004499
SNORA66	7.33627	1.25081	0.337189	3.70951	0.00020766	0.00178342
SLC22A16	22.7264	1.25156	0.307213	4.07392	4.62278e-05	0.000513644
NLRP9	2.79382	1.2536	0.482494	2.59817	0.0093721	0.0388545
MAP3K20-AS1	4.74786	1.25433	0.464075	2.70287	0.00687437	0.030535
WDR11-AS1	30.8193	1.25699	0.305637	4.11268	3.91088e-05	0.000447061
DDX50P1	5.62487	1.25755	0.317672	3.95866	7.53712e-05	0.000765195
AL391988.1	130.573	1.25802	0.304142	4.13628	3.52977e-05	0.000411095
KRR1P1	13.732	1.25862	0.258461	4.86968	1.11779e-06	2.30753e-05
IQGAP3	6.31951	1.25942	0.485234	2.5955	0.00944541	0.0390703
FAM72C	2.39579	1.25968	0.486	2.59193	0.00954398	0.0394167
AC116407.3	13.4484	1.26048	0.284029	4.43785	9.08622e-06	0.000133847
OR56B2P	3.13795	1.26055	0.446403	2.82381	0.00474572	0.0227277
ZNF22-AS1	50.1218	1.26094	0.202834	6.21659	5.08089e-10	3.0427e-08
AC090666.1	3.11628	1.26216	0.496244	2.54342	0.0109772	0.043904
CENPA	4.5795	1.26273	0.403032	3.13308	0.00172983	0.0102074
AC016542.1	3.00557	1.26329	0.48638	2.59732	0.00939534	0.0389177
UBOX5-AS1	17.1399	1.26331	0.219703	5.75009	8.9195e-09	3.76427e-07
THRB	16.1605	1.27002	0.319464	3.97547	7.02411e-05	0.000723934
E2F1	52.9138	1.2704	0.212764	5.97094	2.35887e-09	1.18308e-07
AP003108.4	4.53041	1.27104	0.365733	3.47531	0.000510255	0.00375717
GP9	238.847	1.27115	0.328025	3.87517	0.000106549	0.00102202
MIR22HG	1362.27	1.27155	0.178325	7.13052	9.99926e-13	1.37047e-10
RNA5SP307	5.13526	1.27255	0.46095	2.76071	0.0057676	0.0266102
PLEKHH3	6.54253	1.27346	0.379858	3.35247	0.000800953	0.0054888
RN7SKP26	7.20003	1.27399	0.441896	2.883	0.00393907	0.0195668
UTF1	13.3781	1.27509	0.318219	4.00694	6.15106e-05	0.000654202
SREBF2-AS1	9.45056	1.27684	0.352984	3.61729	0.000297708	0.00240044
AL031772.1	26.5939	1.2769	0.193314	6.60531	3.96682e-11	3.29606e-09
PRLR	32.9429	1.27766	0.333878	3.82671	0.000129865	0.00120523
HIF1A	5628.95	1.278	0.229026	5.58016	2.40297e-08	8.83714e-07
IL12A	24.2392	1.2785	0.255305	5.00774	5.50718e-07	1.29843e-05
ALOX15B	20.3842	1.27854	0.437877	2.91986	0.0035019	0.0178301
ICAM1	2119.25	1.27959	0.213307	5.99881	1.98771e-09	1.02029e-07
Z99129.1	22.2933	1.2805	0.247506	5.1736	2.29627e-07	6.09471e-06
LINC01973	6.73991	1.28082	0.455365	2.81274	0.00491211	0.0233813
RNU6-118P	18.1503	1.28171	0.269644	4.75333	2.00089e-06	3.78683e-05
ETF1	1915.19	1.28198	0.19668	6.51809	7.12072e-11	5.47565e-09
AC110285.6	13.9216	1.28478	0.259964	4.94215	7.72643e-07	1.70211e-05
ABCC3	309.739	1.28515	0.25673	5.00587	5.56103e-07	1.30698e-05
CITED4	219.657	1.28602	0.204074	6.30171	2.94373e-10	1.9184e-08
AC069234.5	6.5099	1.28791	0.320574	4.01751	5.88164e-05	0.000630847
AC103858.2	2.50713	1.28825	0.497962	2.58705	0.00968029	0.0398559
SNORD59A	12.6231	1.28865	0.263291	4.89438	9.86148e-07	2.08597e-05
AP001189.3	7.51725	1.28888	0.40062	3.2172	0.00129447	0.00812528
LINC01226	5.12792	1.28902	0.456056	2.82646	0.00470656	0.022593
PPIAP40	9.75981	1.2892	0.298988	4.31187	1.6188e-05	0.000218267
AC090409.1	17.975	1.28973	0.393597	3.27678	0.00105	0.00686294
FLJ42393	5.59586	1.29018	0.404772	3.18742	0.00143547	0.00881677
RSPH4A	20.8776	1.29091	0.221346	5.8321	5.47338e-09	2.46664e-07
LCMT1-AS2	4.1306	1.29095	0.417106	3.09501	0.00196809	0.0112901
AC104841.1	7.68217	1.29117	0.323331	3.99334	6.51504e-05	0.000682001
AC008937.2	6.97436	1.29224	0.331081	3.9031	9.49667e-05	0.000927993
AC026401.2	3.12108	1.29302	0.482608	2.67923	0.00737913	0.0322121
MTSS2	9.24935	1.29558	0.310811	4.16837	3.06789e-05	0.000368437
LINC01474	3.60019	1.29645	0.482014	2.68966	0.00715248	0.0314811
FUT4	355.016	1.29666	0.201328	6.44052	1.19064e-10	8.55617e-09
DPRXP4	22.7226	1.29721	0.260164	4.9861	6.16107e-07	1.42947e-05
AC027544.2	4.4593	1.30023	0.410471	3.16765	0.00153677	0.00928661
AL132639.2	9.41101	1.30337	0.308539	4.22433	2.39657e-05	0.000301152
AL513523.1	7.90249	1.30362	0.319469	4.08057	4.4925e-05	0.000501685
AL133406.2	32.0332	1.30529	0.203851	6.40317	1.52185e-10	1.07333e-08
AP003307.1	2.50788	1.30573	0.483485	2.70066	0.00692027	0.0307034
NPM1P26	8.79748	1.30624	0.291615	4.47931	7.48833e-06	0.000114825
DDO	15.6083	1.30843	0.296635	4.41089	1.02946e-05	0.000149331
RN7SL138P	5.06668	1.30891	0.384144	3.40733	0.000656022	0.00463416
AL442067.1	4.33897	1.31102	0.379458	3.45497	0.000550351	0.00399598
AP000547.3	145.053	1.31115	0.268489	4.88343	1.04256e-06	2.18617e-05
AC079385.1	2.85703	1.31356	0.475579	2.76202	0.00574449	0.0265358
DDX47	94.5633	1.31592	0.160723	8.18751	2.66695e-16	1.05838e-13
AC017104.2	6.77969	1.3166	0.338958	3.88424	0.00010265	0.000990337
MAP3K7CL	543.227	1.31707	0.316446	4.16208	3.15356e-05	0.000376009
AC073569.3	9.91895	1.31769	0.277435	4.74954	2.03881e-06	3.84468e-05
PFKFB3	2313.26	1.31851	0.296432	4.44792	8.67041e-06	0.000129298
AC146507.3	20.5859	1.31876	0.264822	4.9798	6.36511e-07	1.46403e-05
SDC3	49.5394	1.31977	0.335478	3.934	8.35445e-05	0.000833533
MEIS1	51.3329	1.32039	0.322174	4.09838	4.16055e-05	0.000471689
NRIR	101.789	1.32102	0.531346	2.48617	0.0129125	0.0499828
SRGAP1	8.33444	1.32197	0.335884	3.9358	8.29214e-05	0.000827937
AC005162.2	4.04457	1.32201	0.418982	3.15529	0.00160338	0.00960836
LINC00664	34.1499	1.32286	0.464731	2.84651	0.00442008	0.0214737
PCDHGA10	5.09869	1.32314	0.488318	2.70958	0.00673691	0.0300499
RORB	4.60062	1.32365	0.495608	2.67076	0.00756802	0.0327918
RNASE4	4.80855	1.32384	0.441986	2.9952	0.00274264	0.0146995
AC016999.1	3.15645	1.32431	0.490679	2.69894	0.00695597	0.0308305
EGR3	793.431	1.32439	0.458211	2.89034	0.0038482	0.0191911
LINC02551	2.52436	1.32467	0.508714	2.60396	0.00921528	0.0383329
AC009690.2	6.15783	1.32536	0.359341	3.6883	0.000225755	0.00191532
IGLC3	586.265	1.32548	0.510008	2.59894	0.00935108	0.0387767
TARM1	8.1932	1.32645	0.503965	2.63202	0.00848777	0.0359065
VEPH1	16.5771	1.32702	0.384005	3.45572	0.000548817	0.00398702
AC069236.1	3.79167	1.32818	0.42946	3.09267	0.00198364	0.0113544
TRDD3	5.2862	1.32843	0.420736	3.15739	0.00159189	0.0095567
SDC4	27.3582	1.32866	0.267797	4.96142	6.99793e-07	1.57551e-05
EXTL3-AS1	46.8591	1.33017	0.251646	5.28588	1.25099e-07	3.66733e-06
TRPV4	18.383	1.33204	0.29092	4.57871	4.67844e-06	7.80886e-05
RGS6	30.1854	1.33257	0.33198	4.014	5.96987e-05	0.000639022
AL136169.1	11.816	1.33406	0.255372	5.22398	1.75114e-07	4.89087e-06
FAM81B	5.30607	1.33445	0.448107	2.97796	0.00290173	0.0154
FAXDC2	221.355	1.33625	0.259595	5.14742	2.64089e-07	6.88417e-06
AL513008.1	7.15237	1.33794	0.438588	3.05057	0.0022841	0.0126922
MFSD2B	33.4606	1.33963	0.322926	4.14841	3.34789e-05	0.000393359
AC093416.2	8.12737	1.33998	0.328111	4.08393	4.42803e-05	0.000495943
ITGA7	37.2463	1.34024	0.351906	3.80852	0.000139801	0.00128134
EIF4EP1	40.5311	1.34037	0.198753	6.74388	1.54208e-11	1.47491e-09
ACTG1P3	14.1445	1.3419	0.219679	6.10845	1.00604e-09	5.56124e-08
PLAU	41.752	1.34338	0.368765	3.64293	0.000269557	0.00221088
NT5M	85.9552	1.34366	0.249393	5.3877	7.13634e-08	2.2447e-06
AL713852.1	9.33686	1.34406	0.381108	3.52672	0.000420748	0.00320369
TMEM40	107.887	1.34603	0.329294	4.08764	4.35779e-05	0.000489313
MTND4LP30	9.11963	1.34777	0.356157	3.78419	0.000154208	0.0013918
GAS2L1	356.47	1.34951	0.232126	5.8137	6.11059e-09	2.71696e-07
LINC00989	116.994	1.35101	0.309068	4.37125	1.2354e-05	0.000174352
STOX2	5.82103	1.35507	0.500225	2.70893	0.0067501	0.030094
EGF	44.174	1.35637	0.357184	3.79742	0.000146212	0.00133047
DOCK4-AS1	5.56454	1.35645	0.420156	3.22845	0.00124463	0.00788313
AL645924.2	5.09388	1.35778	0.39597	3.42899	0.000605838	0.00434195
AL591846.1	8.78418	1.35837	0.359437	3.77915	0.000157365	0.00141644
TUBB1	1139.86	1.35947	0.296463	4.58562	4.52651e-06	7.58861e-05
BACH1-AS1	16.1883	1.35987	0.319847	4.25164	2.12208e-05	0.000272437
AC005593.1	7.27307	1.36025	0.362199	3.75554	0.000172967	0.0015325
SUCLG2P2	15.614	1.36043	0.307063	4.43045	9.40349e-06	0.000137787
TRIM58	311.825	1.36059	0.3153	4.31524	1.59429e-05	0.000215618
LINC00487	11.366	1.36076	0.525054	2.59166	0.00955147	0.0394354
AC084871.1	30.631	1.36122	0.342729	3.97171	7.13583e-05	0.000732951
AC015971.1	120.017	1.36231	0.208116	6.54593	5.91261e-11	4.65119e-09
DMRTC2	18.0471	1.36359	0.38433	3.54797	0.000388217	0.00299632
TMEM45A	3.85312	1.36441	0.513583	2.65665	0.00789205	0.0338673
TDRP	14.1274	1.36473	0.364892	3.74009	0.000183951	0.00160943
AC092053.2	7.57508	1.36881	0.39866	3.43353	0.000595768	0.00428363
AL157871.2	9.933	1.36904	0.409264	3.34514	0.000822411	0.00561414
SGMS2	196.787	1.37169	0.210793	6.50727	7.65304e-11	5.79734e-09
AL035106.1	60.0391	1.37252	0.290175	4.72997	2.24555e-06	4.17224e-05
IL10	6.0764	1.37257	0.508935	2.69694	0.00699798	0.0309502
HTRA1	16.2172	1.37528	0.411306	3.34369	0.000826733	0.00564075
CSPG5	1.9895	1.37683	0.553154	2.48905	0.0128085	0.0496305
AL008729.2	125.085	1.37694	0.349646	3.93811	8.21248e-05	0.000821526
CPB2-AS1	35.8624	1.37769	0.266269	5.17403	2.291e-07	6.09154e-06
AC005546.1	2.43595	1.37941	0.496342	2.77915	0.00545016	0.025379
AC008753.1	6.10775	1.37971	0.408277	3.37935	0.000726574	0.00505201
SLC30A1	614.092	1.38024	0.220127	6.27018	3.60632e-10	2.2509e-08
AC124283.4	3.00936	1.38241	0.434711	3.18007	0.00147239	0.00898541
SMIM18	3.69512	1.38248	0.427227	3.23593	0.00121246	0.00772541
TMOD1	18.1734	1.38374	0.404443	3.42135	0.000623121	0.00444547
AL031668.2	4.27323	1.38433	0.428183	3.23302	0.00122488	0.00778214
SIK1	40.1999	1.38522	0.350425	3.95296	7.71906e-05	0.000780091
NR1I3	8.45036	1.38593	0.340255	4.07322	4.63674e-05	0.000514765
AP002478.1	8.48561	1.38642	0.476532	2.90939	0.00362138	0.0182885
ITPRIP-AS1	14.1796	1.38694	0.284457	4.87574	1.08402e-06	2.26062e-05
H2AC11	37.1912	1.38731	0.311472	4.45406	8.42626e-06	0.000126223
AL356273.2	8.39043	1.38858	0.290597	4.77837	1.76725e-06	3.39028e-05
AL162171.3	2.24872	1.38948	0.54629	2.54349	0.010975	0.0439018
NFILZ	2.40199	1.39021	0.516908	2.68947	0.00715655	0.0314938
RN7SL798P	11.8645	1.39027	0.291213	4.77405	1.80553e-06	3.46123e-05
AL358334.2	4.2224	1.39215	0.553267	2.51624	0.0118616	0.0467058
AL360270.2	18.551	1.39236	0.301727	4.61463	3.93804e-06	6.75538e-05
A3GALT2	37.6183	1.394	0.311811	4.47067	7.79767e-06	0.000118611
AL355802.3	11.2756	1.39579	0.316986	4.40332	1.06605e-05	0.000153966
AC025280.3	4.31714	1.39795	0.444178	3.14726	0.00164806	0.0098274
CAVIN2	744.346	1.39831	0.306932	4.55578	5.21916e-06	8.48241e-05
AC002059.3	2.97827	1.39954	0.459747	3.04415	0.00233338	0.0129174
AC020663.3	55.9941	1.40004	0.201272	6.95594	3.50229e-12	4.12047e-10
COL4A2	2.75022	1.40015	0.51139	2.73793	0.0061827	0.0281326
H2BC17	10.0306	1.40099	0.478729	2.92649	0.00342814	0.0175425
ADAMTS14	4.41853	1.4013	0.434334	3.22631	0.00125397	0.00792342
TREML5P	12.679	1.40184	0.484206	2.89513	0.00379004	0.0189495
AC027544.1	7.46344	1.4019	0.332246	4.21945	2.44895e-05	0.000305705
RPS16P5	5.29448	1.4044	0.449276	3.12592	0.00177248	0.0104128
ST3GAL6-AS1	4.36042	1.40443	0.461087	3.04592	0.0023197	0.0128631
AL359644.1	14.241	1.40478	0.35353	3.97359	7.07978e-05	0.000728781
TTYH1	14.9112	1.40833	0.24363	5.7806	7.44337e-09	3.21808e-07
PPP1R35-AS1	7.69724	1.40989	0.301432	4.67732	2.90647e-06	5.16234e-05
RN7SL851P	2.05482	1.41044	0.535971	2.63156	0.00849944	0.0359401
ADORA2A	20.938	1.41174	0.247275	5.70918	1.13523e-08	4.5952e-07
AC025031.2	3.05204	1.41302	0.485194	2.91227	0.00358812	0.0181688
VSIG2	157.395	1.41324	0.235314	6.00575	1.90444e-09	9.83244e-08
AC012618.2	5.77955	1.4168	0.367961	3.85041	0.000117921	0.0011154
H3C10	193.015	1.4169	0.340337	4.16324	3.13767e-05	0.000374618
AL359962.2	3.05064	1.41731	0.464704	3.04992	0.00228905	0.0127154
AL162431.2	2.66592	1.41814	0.517347	2.74118	0.00612191	0.0279155
AC005972.3	5.03308	1.41861	0.401657	3.5319	0.000412587	0.00315147
TNRC18P1	5.2503	1.41978	0.454968	3.12062	0.00180471	0.0105639
AC104109.4	6.58036	1.4205	0.337964	4.20311	2.63268e-05	0.000323704
TUBB6	172.387	1.4206	0.301299	4.71492	2.41801e-06	4.4309e-05
RNU4-47P	32.1452	1.42204	0.287116	4.95284	7.31394e-07	1.63146e-05
CECR2	4.2567	1.42217	0.404285	3.51775	0.000435217	0.00328703
AC004898.1	3.51946	1.42395	0.420965	3.38258	0.000718078	0.00500471
FDX1P1	2.84293	1.42858	0.523638	2.72819	0.00636826	0.0287578
LINC01465	14.5617	1.42867	0.37237	3.83669	0.000124706	0.00116426
DDN	5.63555	1.42883	0.379617	3.76387	0.000167301	0.00148925
AC013437.1	11.1839	1.42884	0.378323	3.77678	0.000158871	0.00142662
ADPGK-AS1	23.4928	1.42889	0.241466	5.91756	3.26762e-09	1.55983e-07
MYBL2	71.5781	1.42914	0.286788	4.98327	6.25187e-07	1.44423e-05
AL445490.1	82.6411	1.43177	0.549328	2.6064	0.00914988	0.0381326
ZNF451-AS1	5.67526	1.43215	0.354014	4.04545	5.22221e-05	0.000567676
MIR3198-1	2.53204	1.43333	0.561424	2.55303	0.0106789	0.042963
AC020765.2	3.76685	1.43377	0.420469	3.40993	0.000649787	0.00459867
RNY1P12	2.57795	1.43494	0.549923	2.60934	0.00907174	0.0378663
AP002340.1	5.30687	1.43528	0.35897	3.99834	6.37895e-05	0.000671457
HBEGF	81.6508	1.43622	0.258651	5.55272	2.81251e-08	1.01057e-06
AC092653.1	10.9585	1.43906	0.263282	5.46586	4.60658e-08	1.54847e-06
AC090409.2	3.25795	1.44103	0.512226	2.81328	0.00490388	0.0233505
AQP10	29.8365	1.44148	0.356043	4.04862	5.152e-05	0.00056119
ARHGAP31-AS1	4.56047	1.44159	0.429499	3.35645	0.000789496	0.00541308
FN1	38.3585	1.44214	0.324904	4.43866	9.05194e-06	0.00013349
CD207	3.14972	1.4423	0.559338	2.57859	0.00992047	0.0406121
ITGB3	252.718	1.44336	0.334521	4.3147	1.59816e-05	0.000216032
F13A1	2125.23	1.44499	0.223683	6.45998	1.04717e-10	7.66673e-09
H2AC8	26.1709	1.4453	0.35423	4.08012	4.50134e-05	0.00050246
IFI30	249.319	1.4463	0.210526	6.86994	6.42269e-12	6.886e-10
RHBDF1	2.02314	1.4477	0.562681	2.57287	0.010086	0.0410496
AL713922.2	2.83989	1.44851	0.4837	2.99464	0.00274771	0.0147148
MIR222HG	57.1723	1.44931	0.296348	4.89056	1.00551e-06	2.12018e-05
PAPPA	1.83728	1.45309	0.5619	2.58603	0.00970892	0.0399367
HNRNPA3P15	3.31887	1.4535	0.479638	3.03041	0.0024422	0.0133682
RPL34P22	5.41445	1.45545	0.457347	3.18238	0.00146068	0.00893853
IGHA2	2018.22	1.45615	0.462071	3.15137	0.00162509	0.00972532
AL592429.1	3.68449	1.4567	0.406389	3.58449	0.000337734	0.0026639
MEF2C-AS2	5.25452	1.4568	0.421796	3.4538	0.00055274	0.00401223
AP005131.1	5.28978	1.45683	0.434597	3.35215	0.00080187	0.00549225
EPSTI1	1409.06	1.45859	0.45624	3.19698	0.00138877	0.00859666
GMPR	78.2451	1.46066	0.330959	4.41342	1.01751e-05	0.000147758
SYT1	3.54382	1.46127	0.562119	2.59958	0.00933392	0.0387297
BNC2	43.1939	1.46139	0.375925	3.88747	0.000101296	0.000978688
P2RY1	44.6451	1.46191	0.340647	4.29155	1.77428e-05	0.000235059
GJB6	24.0736	1.46321	0.406548	3.59911	0.000319312	0.00254496
PLK3	2511.94	1.46328	0.265102	5.51968	3.39616e-08	1.1866e-06
AC103591.3	3.12536	1.46351	0.503565	2.9063	0.00365729	0.0184313
RHOBTB1	48.1628	1.4644	0.320434	4.57005	4.87611e-06	8.05785e-05
CHRM4	12.4699	1.46802	0.318481	4.60944	4.03755e-06	6.89053e-05
AC106712.1	3.19698	1.46826	0.584831	2.51057	0.0120535	0.0473119
AC017028.2	7.48073	1.46932	0.382156	3.8448	0.000120651	0.0011342
AC114760.2	98.7311	1.46979	0.224378	6.55051	5.73428e-11	4.53776e-09
SIDT1-AS1	4.90077	1.47028	0.404497	3.63482	0.00027817	0.0022674
EPHB2	55.236	1.47102	0.315039	4.66932	3.02202e-06	5.33195e-05
ATP5PBP1	3.29001	1.47115	0.484527	3.03625	0.00239542	0.0131622
CALM2P2	100.498	1.47431	0.159702	9.23164	2.6651e-20	3.92718e-17
AL162253.2	66.067	1.47654	0.322824	4.57381	4.78941e-06	7.95413e-05
BIRC5	15.2896	1.47822	0.321552	4.59715	4.28318e-06	7.26311e-05
AL158825.2	2.68037	1.47935	0.52456	2.82018	0.00479971	0.0229243
AC079684.1	13.2882	1.48157	0.287009	5.1621	2.44197e-07	6.42866e-06
FIGN	7.6689	1.4829	0.543364	2.72911	0.00635052	0.0287167
AL161725.1	261.517	1.4854	0.181217	8.19678	2.46913e-16	1.02828e-13
AC010226.1	46.7372	1.48548	0.190227	7.80899	5.76498e-15	1.50804e-12
AL353147.1	10.014	1.48626	0.300992	4.93788	7.89766e-07	1.7369e-05
BACH1-IT2	22.8987	1.48726	0.29975	4.96167	6.98893e-07	1.57482e-05
PRKAR2B	567.236	1.48764	0.287161	5.1805	2.21292e-07	5.93138e-06
AC009053.2	4.11908	1.48785	0.468872	3.17325	0.00150743	0.00914469
AVPI1	22.1557	1.48871	0.276326	5.38753	7.14325e-08	2.2447e-06
AC009163.4	3.89914	1.48883	0.46189	3.22334	0.00126703	0.00798564
AC011317.1	3.23523	1.48914	0.461171	3.22905	0.00124202	0.00787226
AC135178.4	38.4528	1.49041	0.168649	8.83734	9.80285e-19	7.66612e-16
SLC22A7	3.0727	1.49046	0.489892	3.04242	0.00234681	0.0129701
AC113404.1	5.62681	1.49082	0.504755	2.95355	0.00314146	0.0163845
AC015987.1	8.17632	1.49252	0.316171	4.72062	2.35129e-06	4.33554e-05
MGLL	219.551	1.49689	0.263545	5.67982	1.34839e-08	5.36381e-07
NDUFV2	69.683	1.49833	0.231141	6.4823	9.03363e-11	6.67209e-09
SAMD14	33.1676	1.49957	0.370091	4.0519	5.0804e-05	0.000554072
HOXA5	6.81015	1.49979	0.587213	2.55408	0.0106467	0.0428788
SLC25A30-AS1	1.93085	1.50033	0.577872	2.5963	0.00942329	0.0389849
PLAAT2	10.4863	1.50128	0.518069	2.89785	0.00375734	0.018824
AL031005.2	3.67542	1.50313	0.477824	3.14579	0.0016564	0.0098674
HRAT92	41.4632	1.50367	0.344227	4.36825	1.25244e-05	0.00017629
USF1P1	2.22821	1.50586	0.549235	2.74173	0.00611156	0.0278731
ANGPTL1	5.99559	1.50593	0.363819	4.13924	3.48454e-05	0.000406719
CXCL9	12.7286	1.50751	0.486173	3.10076	0.00193024	0.0111161
KLHL11	88.795	1.50755	0.219912	6.85523	7.11964e-12	7.46928e-10
ACOX2	4.28733	1.50819	0.425826	3.54181	0.000397399	0.00305565
C2orf88	275.245	1.50838	0.30709	4.91185	9.0221e-07	1.93459e-05
AC006077.2	19.2255	1.50844	0.196062	7.69369	1.42947e-14	3.22104e-12
NAP1L4P1	29.0204	1.50848	0.304858	4.94814	7.49279e-07	1.6616e-05
AC032044.1	13.0054	1.50918	0.315705	4.78036	1.74981e-06	3.36167e-05
TREML1	317.087	1.50947	0.329895	4.57561	4.74833e-06	7.90619e-05
GNG11	323.141	1.51068	0.336478	4.48967	7.1334e-06	0.00010989
RNY1P13	10.0514	1.51084	0.289729	5.21466	1.84159e-07	5.09001e-06
CDKN1A	518.888	1.51191	0.234164	6.45664	1.07055e-10	7.77916e-09
MIR616	37.2523	1.5148	0.270955	5.59061	2.26271e-08	8.37927e-07
AL450322.1	1.70871	1.51512	0.608855	2.48847	0.0128294	0.0496971
LINGO2	14.5346	1.51639	0.440965	3.43881	0.000584276	0.00421239
FAM238A	150.111	1.51818	0.242435	6.26221	3.79564e-10	2.3525e-08
RNF152	6.31313	1.51867	0.527706	2.87787	0.00400376	0.0198205
YTHDF3-AS1	5.51323	1.51989	0.356647	4.2616	2.02973e-05	0.000263389
AC109322.1	25.271	1.52112	0.26461	5.74851	9.00314e-09	3.78773e-07
AC073569.1	8.25373	1.52257	0.340224	4.47519	7.63419e-06	0.000116658
TXNDC2	5.15766	1.5237	0.410782	3.70927	0.000207862	0.00178458
AL451069.3	2.56052	1.5244	0.529273	2.88017	0.00397456	0.0197053
LINC01315	2.91876	1.52508	0.559063	2.72791	0.00637368	0.0287725
AC099804.1	3.52498	1.52606	0.444719	3.43151	0.000600236	0.00431226
WDR49	19.1319	1.52694	0.291077	5.24581	1.556e-07	4.40601e-06
AC020908.3	7.25547	1.53001	0.325781	4.69643	2.64743e-06	4.76268e-05
LINC01579	11.8596	1.53065	0.583155	2.62478	0.00867059	0.0365418
KLF4	1658.62	1.53412	0.215355	7.12367	1.05088e-12	1.43292e-10
LINC01545	3.83101	1.53554	0.481769	3.1873	0.00143606	0.00881833
AP003072.2	12.083	1.53804	0.273046	5.6329	1.77201e-08	6.83822e-07
AL356273.3	208.093	1.53911	0.211751	7.26847	3.63569e-13	5.46155e-11
AC018647.3	15.828	1.53963	0.308231	4.99505	5.88209e-07	1.37313e-05
FABP5P8	3.328	1.5405	0.485874	3.17057	0.00152141	0.00920846
TNFRSF12A	257.791	1.54069	0.318066	4.84394	1.27289e-06	2.56789e-05
ACSBG1	7.86144	1.54131	0.30641	5.03022	4.89929e-07	1.17813e-05
AC122718.2	9.7384	1.54313	0.290893	5.3048	1.12796e-07	3.33607e-06
TTC39A	20.8413	1.54358	0.253411	6.0912	1.12068e-09	6.10608e-08
KEL	9.17821	1.54373	0.380826	4.05365	5.04251e-05	0.000551297
ATF3	58.885	1.54405	0.365889	4.22	2.443e-05	0.000305249
HJURP	15.0664	1.54474	0.274345	5.63064	1.79541e-08	6.89857e-07
PTX3	57.9709	1.54569	0.277704	5.56597	2.60692e-08	9.48226e-07
MAOB	2.48158	1.54979	0.620218	2.49878	0.0124623	0.0485103
AL162430.1	5.93387	1.55114	0.359307	4.31702	1.58149e-05	0.000214323
AC069368.2	6.20568	1.5516	0.387727	4.00179	6.28647e-05	0.00066488
TGFB1I1	23.0517	1.55177	0.351851	4.41032	1.03218e-05	0.000149562
ITGB5	135.341	1.55212	0.292686	5.303	1.13915e-07	3.36542e-06
AC211476.2	2.91616	1.5542	0.524683	2.96216	0.00305485	0.0160404
AC026369.3	3.68355	1.55436	0.622943	2.49518	0.0125892	0.048942
NRGN	4202.53	1.55541	0.273755	5.68177	1.33306e-08	5.31406e-07
ABLIM3	119.593	1.55572	0.320615	4.8523	1.2204e-06	2.47705e-05
PRR16	7.29848	1.55607	0.459001	3.39011	0.000698639	0.00488716
GLDN	3.85825	1.55612	0.486207	3.20054	0.00137173	0.00851572
SRP14P3	1.99219	1.55665	0.589273	2.64165	0.00825041	0.0350488
SPX	33.1342	1.55726	0.369841	4.21062	2.54674e-05	0.000315395
AL136320.1	2.0842	1.55804	0.608051	2.56236	0.0103964	0.042081
KLF9	675.523	1.56226	0.200322	7.79876	6.25208e-15	1.59843e-12
OR2W3	18.019	1.56366	0.384788	4.06369	4.83039e-05	0.000532729
FSTL1	35.4545	1.56381	0.401136	3.89844	9.68133e-05	0.000941884
AP002336.1	6.17154	1.56887	0.404289	3.88057	0.00010421	0.00100284
AP003086.3	2.55533	1.56987	0.545576	2.87745	0.00400905	0.019843
KLF11	637.37	1.5715	0.216967	7.24304	4.38732e-13	6.44499e-11
SLC12A5-AS1	10.3801	1.57237	0.427163	3.68097	0.000232345	0.00195997
AL138955.1	6.88027	1.57528	0.392849	4.00987	6.0752e-05	0.000647237
PPBP	1912.46	1.57615	0.335387	4.6995	2.60797e-06	4.70125e-05
AC027514.2	13.5803	1.57627	0.31873	4.94547	7.59606e-07	1.6789e-05
AC007613.1	5.84502	1.57667	0.383189	4.11461	3.87837e-05	0.000444109
MIR6069	5.99871	1.57691	0.453916	3.474	0.000512753	0.00376931
AL109923.1	1.83589	1.57745	0.606924	2.59909	0.00934717	0.0387665
AL136988.2	3.77218	1.57875	0.496932	3.177	0.00148807	0.00905162
ACTA1	2.05002	1.57893	0.572324	2.7588	0.00580146	0.0267432
OSBP2	82.1021	1.58016	0.367899	4.29508	1.74633e-05	0.000232505
AL021978.1	3.25873	1.58063	0.508522	3.10829	0.00188175	0.0108919
AC012157.2	5.83312	1.58195	0.374288	4.22657	2.37278e-05	0.000298721
ZDHHC20P1	4.6036	1.58283	0.429601	3.68441	0.000229234	0.00193803
AC015712.6	2.05695	1.58308	0.59046	2.6811	0.00733814	0.0320595
LY6G6F	10.1011	1.58326	0.448179	3.53266	0.000411405	0.00314559
Z98885.3	2.08514	1.58364	0.619297	2.55717	0.0105528	0.0425505
AL035456.1	9.28068	1.58394	0.293526	5.39626	6.80451e-08	2.15901e-06
RNA5SP78	2.64626	1.58427	0.501898	3.15657	0.00159638	0.00957937
DDX18P1	5.48717	1.58455	0.406195	3.90095	9.58145e-05	0.000933875
KLB	2.50239	1.58495	0.544762	2.90943	0.00362087	0.0182885
DDX11L10	86.6987	1.58519	0.552368	2.8698	0.00410733	0.0202166
AC138649.2	10.5402	1.58562	0.392117	4.04373	5.26067e-05	0.000571155
AC092919.1	6.44572	1.58603	0.470615	3.37011	0.000751369	0.00518913
AC127070.1	3.46425	1.58712	0.527587	3.00827	0.0026274	0.0142107
UBE2FP1	58.0064	1.58762	0.202474	7.84111	4.4657e-15	1.22045e-12
RAPH1	16.9799	1.58843	0.374179	4.24511	2.18486e-05	0.000279027
PROS1	32.0956	1.59223	0.299412	5.31784	1.05008e-07	3.13714e-06
AC107909.2	4.6609	1.59244	0.436489	3.6483	0.000263982	0.0021724
AL031768.2	4.25497	1.59551	0.466105	3.42306	0.000619194	0.00442363
TPST1	374.102	1.5963	0.441234	3.61782	0.0002971	0.0023989
METTL21EP	5.31644	1.59818	0.49387	3.23603	0.00121205	0.00772541
AC116158.2	2.03141	1.59834	0.593306	2.69395	0.00706098	0.0311609
MIR324	8.78972	1.5993	0.328936	4.86204	1.1618e-06	2.36896e-05
TCN2	173.239	1.59989	0.302371	5.29116	1.21544e-07	3.57491e-06
AC016405.1	4.60299	1.60128	0.393276	4.07163	4.66848e-05	0.000517704
SPOCD1	41.7397	1.60285	0.408209	3.92653	8.61813e-05	0.000853753
PCAT6	8.1608	1.60455	0.414375	3.87222	0.000107848	0.00103282
OXTR	15.3261	1.60519	0.438171	3.66339	0.000248901	0.00207267
HSPA12B	11.3363	1.6059	0.31764	5.05571	4.28785e-07	1.04885e-05
AC011825.2	9.77732	1.60613	0.304387	5.27662	1.31587e-07	3.8238e-06
RNU6-30P	2.76442	1.60654	0.537528	2.98876	0.0028011	0.0149465
AC092755.2	7.938	1.61095	0.369923	4.35484	1.33167e-05	0.000185673
ZNF709	1.87288	1.61139	0.625564	2.57589	0.00999813	0.0408159
VIL1	32.8128	1.61151	0.372921	4.32132	1.55096e-05	0.000211263
AC004837.2	2.51275	1.61275	0.520357	3.09931	0.00193973	0.0111567
AC096720.1	4.32947	1.61481	0.556495	2.90175	0.00371088	0.0186554
DYNC1I1	2.79951	1.61733	0.584836	2.76543	0.00568474	0.0263009
ANKRD18DP	3.34991	1.62161	0.541753	2.99326	0.00276011	0.0147722
AC015799.1	26.7668	1.62222	0.26284	6.17188	6.74809e-10	3.8586e-08
AC073548.1	350.102	1.6229	0.296728	5.46934	4.51727e-08	1.52617e-06
CMTM5	128.043	1.62418	0.322245	5.0402	4.65052e-07	1.1231e-05
RN7SKP296	49.2748	1.62795	0.321589	5.0622	4.14449e-07	1.01846e-05
AHR	921.02	1.63123	0.208093	7.83893	4.54417e-15	1.22045e-12
TNFAIP3	4243.75	1.63297	0.277035	5.89447	3.75889e-09	1.76894e-07
AC114752.2	30.6579	1.63549	0.354749	4.61028	4.0212e-06	6.86703e-05
VSIG4	75.9314	1.63593	0.35897	4.5573	5.18155e-06	8.43675e-05
AC009093.3	6.40553	1.63688	0.451172	3.62806	0.000285555	0.00231836
AP005899.1	34.5558	1.63694	0.242687	6.74509	1.52935e-11	1.46801e-09
LINC00102	3.32757	1.63842	0.527035	3.10876	0.00187877	0.010881
SDC1	4.29356	1.63914	0.639483	2.56323	0.0103705	0.042008
AF129075.2	1.82761	1.6394	0.599865	2.73296	0.00627689	0.0285
C4orf19	24.8523	1.63948	0.326503	5.02135	5.13099e-07	1.22247e-05
AL353662.1	5.08252	1.64362	0.439623	3.7387	0.000184976	0.00161681
PABPC4-AS1	5.6635	1.64367	0.373921	4.39578	1.10376e-05	0.00015838
PPP1R1A	4.81394	1.64369	0.404928	4.05921	4.92396e-05	0.000540558
RPL11P3	50.1745	1.64743	0.227526	7.24062	4.46633e-13	6.52502e-11
FAM183BP	8.9082	1.64777	0.338735	4.86447	1.14765e-06	2.35272e-05
AC092881.1	10.8991	1.6488	0.386107	4.27033	1.95185e-05	0.000255151
MTCYBP23	6.26031	1.65496	0.37721	4.38737	1.14729e-05	0.000163567
DDX11L9	13.7725	1.65661	0.440741	3.75869	0.000170803	0.0015162
KLF1	10.1288	1.65875	0.427982	3.87576	0.000106294	0.0010203
AL139220.2	4.73462	1.66	0.509144	3.26037	0.00111267	0.00720002
CRYM	4.99544	1.66003	0.560345	2.96251	0.00305138	0.0160279
GCNT7	32.2513	1.66165	0.25551	6.50328	7.85893e-11	5.88622e-09
RPS10P5	13.877	1.6662	0.304776	5.46698	4.57765e-08	1.5407e-06
BX323046.1	2.93943	1.66745	0.523781	3.18348	0.00145515	0.00891088
CHST8	5.26432	1.6686	0.551466	3.02576	0.00248012	0.0135311
AC108693.1	3.21201	1.66949	0.499732	3.34076	0.000835484	0.00568441
AC067945.3	4.99613	1.6716	0.464411	3.5994	0.000318958	0.00254296
AL139022.1	53.2489	1.67163	0.234412	7.13115	9.95356e-13	1.37047e-10
SH3BGRL2	151.211	1.6771	0.332859	5.03845	4.69314e-07	1.13236e-05
AL161430.1	4.66839	1.67804	0.430134	3.90121	9.57134e-05	0.000933231
RN7SL130P	1.89045	1.67858	0.651702	2.57568	0.0100042	0.0408167
SMOX	224.307	1.67887	0.292322	5.74322	9.28903e-09	3.88343e-07
KIR2DL4	12.0147	1.68025	0.418766	4.01238	6.01094e-05	0.000642642
YAP1P1	5.69335	1.68091	0.429717	3.91167	9.16616e-05	0.000899544
AL355607.1	2.11898	1.68237	0.630175	2.6697	0.007592	0.0328608
MAPK10	15.547	1.68241	0.42236	3.98335	6.7951e-05	0.000706313
AL109614.1	4.66995	1.68509	0.507892	3.31782	0.000907221	0.00607609
AC025034.1	154.565	1.68643	0.286446	5.88741	3.92302e-09	1.83643e-07
TUBB2A	43.7757	1.68652	0.357591	4.71635	2.40119e-06	4.40312e-05
AC012184.4	2.0001	1.68681	0.631046	2.67303	0.00751689	0.0326473
PRR13P2	2.84437	1.68689	0.541843	3.11324	0.00185044	0.0107634
MIR6750	7.76378	1.6879	0.428472	3.93934	8.17062e-05	0.000818262
AC115102.1	4.34948	1.68843	0.413286	4.08538	4.40043e-05	0.000493267
MIR4434	4.93992	1.68896	0.447528	3.77396	0.000160674	0.0014396
AL353746.1	5.08916	1.69081	0.562386	3.0065	0.00264276	0.0142735
AC244093.4	12.7212	1.69106	0.270405	6.25381	4.00556e-10	2.47382e-08
AC018797.3	22.0188	1.6916	0.259593	6.51635	7.20411e-11	5.48854e-09
COL10A1	6.99584	1.69207	0.374449	4.51882	6.21856e-06	9.83028e-05
ODF3	2.41963	1.69213	0.67331	2.51314	0.011966	0.0470171
AF111167.1	4.5319	1.69456	0.645871	2.62369	0.0086984	0.0366358
MTND6P5	3.79866	1.69525	0.570622	2.97088	0.00296947	0.0156969
AC011479.2	1.65239	1.69657	0.641162	2.64608	0.00814305	0.0346591
MS4A4A	82.9344	1.69826	0.347833	4.88242	1.04794e-06	2.19398e-05
AL391903.3	8.38248	1.6983	0.461734	3.67809	0.000234983	0.00197971
AC073210.3	3.11148	1.69837	0.572594	2.96609	0.0030161	0.015896
AC007342.1	1.74276	1.69968	0.659301	2.578	0.00993753	0.0406756
LINC00853	8.86952	1.70058	0.440203	3.86318	0.000111921	0.00106548
AL136171.2	10.7066	1.70283	0.35439	4.80496	1.54781e-06	3.04399e-05
RPL32P1	52.427	1.70381	0.328854	5.18107	2.20615e-07	5.92683e-06
AL603840.1	4.47565	1.70635	0.459014	3.71742	0.000201268	0.00173863
MRPS24	6.34099	1.70687	0.369307	4.62182	3.80381e-06	6.54201e-05
AC010768.2	5.05903	1.70714	0.465953	3.66377	0.00024853	0.0020704
AC063950.1	13.5673	1.70797	0.330005	5.1756	2.27176e-07	6.05374e-06
ADORA2A-AS1	45.7488	1.70918	0.29336	5.82622	5.6697e-09	2.54648e-07
CAP2P1	2.73689	1.71055	0.545083	3.13815	0.00170019	0.0100817
AP001189.1	294.664	1.71384	0.334749	5.11978	3.05893e-07	7.80556e-06
PGBD5	1.96317	1.71394	0.628786	2.72579	0.00641486	0.0289191
AC108063.1	2.96992	1.71615	0.514761	3.33387	0.000856458	0.00580901
LINC00534	13.749	1.71674	0.479484	3.5804	0.000343066	0.00270115
BTF3P12	5.61525	1.71884	0.429667	4.0004	6.32357e-05	0.000667476
PIGHP1	17.6386	1.71928	0.252354	6.81298	9.55951e-12	9.73862e-10
AC024084.1	7.65132	1.72068	0.346244	4.96954	6.71103e-07	1.52643e-05
RGS17P1	44.6502	1.721	0.273666	6.28867	3.20202e-10	2.0466e-08
NNAT	23.4165	1.72193	0.252626	6.81613	9.35256e-12	9.56443e-10
ITGA2B	936.538	1.72334	0.344239	5.00622	5.55092e-07	1.30698e-05
LOXL4	16.9496	1.72793	0.25113	6.88062	5.95944e-12	6.46757e-10
AL138889.3	3.00334	1.73034	0.50264	3.44251	0.000576336	0.00416192
USP32P2	7.70459	1.73096	0.383809	4.50995	6.48422e-06	0.000101536
IFI27	10.6027	1.73239	0.500859	3.45885	0.000542493	0.00394863
KLF10	2038.38	1.73297	0.202034	8.57761	9.68645e-18	6.13221e-15
AC109326.1	26.4356	1.73523	0.541038	3.20723	0.00134021	0.00835516
HNRNPA1P68	4.43789	1.73649	0.398975	4.35237	1.34673e-05	0.000187477
DIP2A-IT1	23.7176	1.73949	0.322783	5.38902	7.08419e-08	2.23845e-06
HAMP	10.0713	1.74064	0.383513	4.53867	5.66098e-06	9.08936e-05
AC100821.1	2.72626	1.74314	0.52175	3.34095	0.000834934	0.00568213
ST8SIA5	2.95008	1.74351	0.605335	2.88023	0.00397384	0.0197053
INO80-AS1	2.27887	1.74388	0.586298	2.9744	0.00293564	0.0155428
KCNJ1	38.0164	1.74607	0.223609	7.80855	5.78511e-15	1.50804e-12
AL139423.2	2.23434	1.74781	0.617427	2.83079	0.00464333	0.0223622
MTCO3P29	6.393	1.74806	0.404747	4.31889	1.56818e-05	0.000212932
GPR3	42.0723	1.75261	0.206885	8.4714	2.42466e-17	1.34311e-14
SAMSN1	1467.74	1.75275	0.352494	4.97241	6.61267e-07	1.50594e-05
AC130456.3	11.8019	1.75358	0.437319	4.00985	6.07583e-05	0.000647237
AL954642.1	1.81162	1.75419	0.695475	2.5223	0.0116591	0.0461453
AC008680.1	7.71837	1.75467	0.424518	4.13332	3.5756e-05	0.000415704
IGKV1-6	24.9957	1.75674	0.546812	3.21269	0.00131497	0.00822201
TAMALIN	121.291	1.75823	0.277327	6.33993	2.29872e-10	1.5592e-08
CLU	1294.47	1.75925	0.319089	5.51337	3.52021e-08	1.21874e-06
F3	3.32774	1.7608	0.521633	3.37555	0.000736694	0.00510216
AC245052.2	9.16808	1.76453	0.396471	4.45059	8.56352e-06	0.000127919
RPL36AP16	1.82806	1.76648	0.68995	2.5603	0.0104581	0.0422665
MIR6503	3.44775	1.76677	0.465746	3.79341	0.000148591	0.00134935
AC066616.2	7.91734	1.76938	0.373191	4.74121	2.12441e-06	3.98631e-05
SPDEF	2.09419	1.7798	0.682195	2.60892	0.00908275	0.0379004
VWCE	8.45807	1.78088	0.454005	3.92261	8.75939e-05	0.000865812
CLEC2L	10.0572	1.78669	0.449043	3.97888	6.92415e-05	0.000716088
AP002762.2	2.63047	1.78706	0.669118	2.67077	0.00756777	0.0327918
SNORD117	6.96836	1.78874	0.334411	5.34893	8.84777e-08	2.70717e-06
AL356966.1	3.92594	1.7901	0.452556	3.95554	7.63606e-05	0.000773467
AC010359.3	5.50695	1.79053	0.413	4.33542	1.45481e-05	0.000200114
KCNK7	231.95	1.79238	0.294775	6.08052	1.1979e-09	6.47377e-08
AC007834.2	2.32663	1.79327	0.562696	3.18692	0.00143798	0.0088263
AC112512.1	2.35552	1.79581	0.587175	3.05839	0.00222531	0.0124513
SNCA	118.012	1.7972	0.341424	5.26384	1.41076e-07	4.03776e-06
MIR199A1	5.60966	1.79765	0.440167	4.08403	4.42614e-05	0.00049594
ATP5PDP4	10.9837	1.798	0.283328	6.346	2.20987e-10	1.5105e-08
AC103703.1	2.85366	1.79959	0.579197	3.10705	0.00188965	0.0109297
C4orf47	2.39268	1.80137	0.609795	2.95405	0.00313632	0.0163673
FABP5P9	3.57074	1.80651	0.475368	3.80024	0.000144558	0.00131812
AL034428.1	4.1487	1.80729	0.441645	4.09218	4.27344e-05	0.000481876
SCGB1C2	4.00213	1.80742	0.669901	2.69804	0.00697494	0.0308837
AC243829.2	26.1474	1.81375	0.402099	4.5107	6.46127e-06	0.000101237
NECTIN2	144.595	1.81543	0.283138	6.41184	1.43773e-10	1.01941e-08
MAST4-AS1	4.71373	1.81939	0.56182	3.23839	0.00120205	0.00767563
SERPINA2	2.73035	1.81951	0.589818	3.08487	0.0020364	0.0115994
MTCO1P11	18.5193	1.82052	0.405297	4.49182	7.06177e-06	0.000109166
Z98257.1	2.14608	1.82145	0.613364	2.96961	0.00298176	0.0157462
AC079305.1	18.4127	1.82199	0.388908	4.68489	2.80113e-06	4.99861e-05
EPB42	18.8144	1.82393	0.486941	3.74569	0.000179897	0.00158177
AC012076.1	8.24982	1.82402	0.330043	5.52663	3.26439e-08	1.15268e-06
AC009951.5	4.23521	1.82709	0.501463	3.64351	0.000268941	0.00220774
ARHGAP29	15.3891	1.8291	0.318114	5.74983	8.93321e-09	3.76427e-07
AC021321.2	6.93036	1.83403	0.439378	4.17416	2.99084e-05	0.000361034
RRN3P4	4.93325	1.83427	0.439399	4.17449	2.9866e-05	0.000360793
RNASE1	30.2949	1.83643	0.536116	3.42543	0.000613836	0.00438862
PHACTR1	357.594	1.83709	0.313847	5.85347	4.81423e-09	2.2108e-07
SLC12A5	1.57507	1.83717	0.659899	2.78401	0.00536912	0.0250735
DDX11L16	5.92282	1.83751	0.572069	3.21204	0.00131798	0.00823569
AC109454.1	3.55038	1.8396	0.523218	3.51593	0.000438217	0.00330359
AP001962.1	12.1828	1.84088	0.362693	5.07558	3.86312e-07	9.59968e-06
AL928654.3	3.41024	1.84193	0.612743	3.00605	0.00264669	0.0142889
ZDHHC20-IT1	2.68058	1.84425	0.565479	3.26139	0.00110868	0.00717939
CDC42P5	15.018	1.84605	0.323244	5.71099	1.12319e-08	4.56645e-07
AL353729.2	8.62345	1.8488	0.52368	3.53041	0.000414924	0.0031675
AC039056.2	1.64593	1.84889	0.706894	2.61551	0.00890936	0.0373115
AP001363.2	2.32153	1.85499	0.580133	3.19753	0.0013861	0.00858891
AL135978.1	9.3883	1.85626	0.344281	5.39171	6.97913e-08	2.20914e-06
NXT1-AS1	3.46251	1.85672	0.583855	3.1801	0.00147222	0.00898541
PDZK1IP1	104.632	1.85827	0.378573	4.9086	9.17269e-07	1.95898e-05
PPIAP72	5.22708	1.86209	0.427164	4.35918	1.30549e-05	0.000182597
AC107027.1	1.5477	1.86346	0.721944	2.58117	0.00984647	0.0403651
FFAR1	11.0344	1.86358	0.376555	4.94904	7.45811e-07	1.65639e-05
SPARC	1471.58	1.86444	0.335295	5.56057	2.68888e-08	9.72714e-07
MTND1P11	10.01	1.86863	0.432567	4.31987	1.56121e-05	0.000212333
PTTG4P	10.0817	1.87122	0.381574	4.90396	9.39242e-07	1.99948e-05
AC092490.1	73.7809	1.87133	0.503376	3.71757	0.000201151	0.00173819
PTCSC1	179.797	1.8741	0.361563	5.18331	2.17977e-07	5.87212e-06
GEMIN8P4	2.43311	1.87527	0.560105	3.34806	0.000813781	0.00556237
FOSB	3536.18	1.87575	0.46857	4.00313	6.25098e-05	0.00066218
AC011611.5	1.62769	1.87669	0.692882	2.70853	0.00675815	0.0301194
YES1P1	8.53129	1.8809	0.375295	5.01181	5.39215e-07	1.27697e-05
HBA2	65299.9	1.88464	0.464548	4.05694	4.97209e-05	0.000545166
MYL4	74.7565	1.8907	0.434538	4.35106	1.35481e-05	0.000188405
AC104365.1	2.96954	1.8941	0.516805	3.66503	0.000247313	0.00206138
CYP4F29P	220.215	1.8963	0.629694	3.01147	0.0025999	0.0140763
RNU6-415P	60.0771	1.89716	0.235353	8.06094	7.57113e-16	2.58088e-13
AC005224.2	2.8604	1.90576	0.690026	2.76187	0.00574719	0.0265437
GRIN2C	53.4237	1.9067	0.196356	9.71044	2.72164e-22	6.57869e-19
LRP1-AS	2.17382	1.90729	0.653247	2.91971	0.0035036	0.0178301
AC007278.2	74.606	1.90737	0.516802	3.69072	0.00022362	0.00190084
EMP1	119.814	1.90786	0.394241	4.83932	1.30283e-06	2.62035e-05
RPS27AP12	2.51017	1.90879	0.53414	3.57358	0.000352128	0.00276268
HBG1	15.8806	1.90974	0.660698	2.89049	0.00384646	0.0191883
LSM3P2	2.3347	1.91004	0.671218	2.84564	0.00443226	0.021521
AC026704.1	2.81157	1.91176	0.565081	3.38316	0.000716561	0.00499807
AL031600.2	2.211	1.91254	0.621226	3.07865	0.00207938	0.0117912
PPP1R8P1	1.41294	1.91281	0.722845	2.64622	0.00813968	0.0346503
AC001226.2	14.6212	1.91488	0.36685	5.2198	1.79117e-07	4.97652e-06
CD177	553.209	1.9221	0.576859	3.33201	0.000862222	0.00583795
AP001412.1	1.87469	1.92246	0.639151	3.00784	0.0026311	0.0142279
MPHOSPH6P1	1.93639	1.92491	0.641195	3.00207	0.00268149	0.0144504
MIR3909	7.95424	1.92557	0.452585	4.25461	2.09415e-05	0.000269774
AC002558.1	7.16483	1.92876	0.371887	5.18642	2.1437e-07	5.79258e-06
MSR1	109.702	1.92913	0.367745	5.24583	1.55583e-07	4.40601e-06
FBXO39	6.01344	1.93127	0.518044	3.728	0.000193003	0.00167649
AC009303.2	2.59896	1.93159	0.605256	3.19136	0.00141607	0.00871975
AC008894.1	2.04331	1.93295	0.692001	2.79328	0.00521773	0.0245113
PKD1P2	35.9774	1.93431	0.431338	4.48445	7.31018e-06	0.000112353
AC096533.1	3.07592	1.93802	0.516818	3.7499	0.000176904	0.00156165
IGHEP2	52.5302	1.93828	0.252455	7.67773	1.61933e-14	3.58804e-12
CD44-AS1	43.9136	1.93847	0.234257	8.27497	1.28484e-16	5.85576e-14
VCAN-AS1	19.2602	1.94866	0.447499	4.35455	1.3334e-05	0.000185817
AC069549.1	5.56328	1.9494	0.469539	4.15173	3.29965e-05	0.000388853
GRB14	8.13161	1.94953	0.632825	3.08067	0.00206534	0.011734
LINC02765	1.1909	1.94999	0.748143	2.60644	0.00914897	0.0381326
SH3D19	21.051	1.9513	0.294015	6.63673	3.20727e-11	2.73328e-09
MTATP6P11	14.059	1.9524	0.311364	6.27045	3.60003e-10	2.2509e-08
RASGEF1B	312.661	1.95649	0.282482	6.92607	4.32678e-12	4.91644e-10
DDX11L17	9.05669	1.96052	0.648436	3.02346	0.00249901	0.0135995
CSNK1G2P1	8.807	1.9641	0.401413	4.89297	9.93237e-07	2.09763e-05
VSTM2B	4.77246	1.96913	0.77678	2.53499	0.0112449	0.0447726
SNX7	3.70838	1.97269	0.770441	2.56047	0.0104531	0.0422525
AC134349.1	1.7392	1.97569	0.694973	2.84282	0.00447156	0.0216684
CD83	541.577	1.97764	0.250637	7.89045	3.01097e-15	8.8804e-13
AC069549.2	4.38423	1.9808	0.44207	4.48074	7.43862e-06	0.000114129
RBM17P1	2.0767	1.98169	0.671861	2.94955	0.00318237	0.0165492
FOXD1	2.59577	1.98396	0.670143	2.9605	0.00307138	0.0161094
FLT3	138.766	1.98672	0.269492	7.3721	1.67966e-13	2.88132e-11
EIF2S2P6	2.35406	1.98717	0.597532	3.32563	0.00088218	0.00594432
HBQ1	28.9677	1.98729	0.388353	5.11723	3.10053e-07	7.889e-06
DIAPH1-AS1	4.87679	1.98738	0.429042	4.63214	3.61907e-06	6.26073e-05
AC083822.1	0.983916	1.98747	0.790372	2.5146	0.0119169	0.0468787
AL391839.1	1.76375	1.98818	0.68384	2.90737	0.00364476	0.0183821
EGR1	860.566	1.99337	0.491399	4.05653	4.98081e-05	0.000545689
AC006059.5	8.25491	1.99348	0.366257	5.44283	5.24397e-08	1.72351e-06
AL031985.1	2.33812	1.995	0.600362	3.32299	0.000890566	0.00598732
PTPRN	7.25108	1.99629	0.473216	4.21856	2.45866e-05	0.000306628
AC138811.1	1.4686	1.9981	0.753747	2.65089	0.00802789	0.0342732
RNU6-1257P	3.23656	2.00208	0.606063	3.30342	0.000955141	0.00633639
SH3PXD2B	28.3328	2.00336	0.335532	5.97068	2.36268e-09	1.18308e-07
AL157938.3	8.82348	2.0055	0.39573	5.06785	4.02342e-07	9.91462e-06
HBM	50.6517	2.00817	0.445317	4.50954	6.49691e-06	0.000101615
CD177P1	3.41579	2.00871	0.682402	2.94358	0.00324437	0.0168059
HSPE1P11	3.00656	2.00926	0.537813	3.73599	0.000186978	0.00163109
LOXL1	63.9954	2.01	0.359193	5.59588	2.19505e-08	8.20876e-07
MAFB	1486.99	2.01359	0.266043	7.56867	3.77068e-14	7.77198e-12
AC022001.3	8.58858	2.01611	0.429544	4.69361	2.68423e-06	4.81912e-05
PRDX3P1	33.1454	2.01707	0.319322	6.31672	2.67175e-10	1.77155e-08
AC040169.3	11.9475	2.01717	0.37683	5.353	8.65102e-08	2.65614e-06
AC073592.3	0.990477	2.02211	0.769449	2.628	0.00858891	0.0362723
MTND3P23	3.00074	2.02414	0.563106	3.59461	0.000324884	0.00257861
FAM166A	5.27926	2.0284	0.507283	3.99857	6.37272e-05	0.000671457
AC084290.1	3.58404	2.03027	0.569598	3.56438	0.000364713	0.00284881
LNCAROD	7.39276	2.03315	0.495712	4.10147	4.10532e-05	0.000467079
SLED1	51.1159	2.03557	0.397992	5.1146	3.14404e-07	7.98443e-06
AC110373.1	1.52308	2.03582	0.773357	2.63244	0.00847734	0.0358809
AL138966.2	2.45808	2.03881	0.626632	3.25361	0.00113949	0.0073414
MIR221	5.71486	2.04191	0.494334	4.13063	3.6177e-05	0.000420006
MIR744	1.51753	2.0438	0.741673	2.75566	0.00585744	0.0269452
GAPDHP2	1.22306	2.04824	0.775358	2.64167	0.00824981	0.0350488
TANK-AS1	1.8484	2.04853	0.670271	3.05627	0.00224107	0.0125084
RPS6P16	2.78076	2.04946	0.53426	3.83607	0.000125018	0.00116595
IFIT1B	12.004	2.05102	0.541796	3.78559	0.000153343	0.001385
TTC9B	3.8946	2.05328	0.521491	3.93733	8.23942e-05	0.000823601
EZR-AS1	0.989167	2.05329	0.793715	2.58694	0.00968338	0.0398624
AC100827.2	5.22462	2.05636	0.424329	4.84613	1.25891e-06	2.54574e-05
UBE2V2P3	1.25076	2.05959	0.747128	2.75668	0.00583907	0.026884
GAPDHP42	9.15228	2.05975	0.469121	4.39066	1.13005e-05	0.000161456
PAX6	1.01655	2.06258	0.758043	2.72092	0.00650999	0.0292933
RASSF8-AS1	1.01415	2.06397	0.75908	2.71904	0.00654717	0.029391
AP005671.1	0.655407	2.06539	0.820789	2.51635	0.0118578	0.0467023
AC007876.1	2.39218	2.06646	0.730687	2.8281	0.0046825	0.0225059
AC131097.3	1.03036	2.07717	0.791227	2.62525	0.00865866	0.0365053
RNA5SP395	1.88481	2.07763	0.707793	2.93537	0.0033315	0.0171469
PF4V1	151.196	2.07789	0.508239	4.08842	4.34323e-05	0.00048848
AC087749.1	1.27588	2.07947	0.796079	2.61215	0.00899756	0.0376187
AC004922.1	10.6304	2.08008	0.336475	6.18198	6.33018e-10	3.66695e-08
AL365318.1	1.34149	2.08197	0.808285	2.57578	0.0100014	0.0408159
AC026979.1	1.05832	2.08203	0.779139	2.67222	0.00753517	0.0327053
AL032819.1	1.26057	2.0825	0.739043	2.81784	0.00483485	0.0230714
H2AC17	0.847594	2.08317	0.830742	2.5076	0.0121555	0.0475997
RAB1AP1	3.43607	2.08578	0.52635	3.96272	7.41e-05	0.000756332
CHMP4BP1	32.386	2.08879	0.337125	6.19589	5.79552e-10	3.43201e-08
EEF1DP7	19.8534	2.09368	0.297613	7.03492	1.99377e-12	2.47721e-10
AP001922.3	22.3744	2.09382	0.349288	5.99452	2.04086e-09	1.04556e-07
PPP1R26P1	3.15988	2.09386	0.536528	3.90261	9.51594e-05	0.000929193
MED4-AS1	4.42805	2.09418	0.483065	4.3352	1.45629e-05	0.000200214
AC007278.1	202.871	2.0955	0.558963	3.7489	0.000177608	0.00156735
MIR4441	2.20988	2.09906	0.672765	3.12005	0.00180823	0.0105695
TAC3	0.82474	2.10058	0.833529	2.5201	0.0117321	0.0463736
RPL12P44	1.08275	2.10243	0.803461	2.61671	0.00887818	0.0372103
AL035661.2	2.55773	2.10275	0.691216	3.04211	0.00234928	0.0129757
KRT1	9.40308	2.10415	0.731324	2.87718	0.00401241	0.0198522
EIF1P6	1.03163	2.10451	0.748532	2.81152	0.00493084	0.0234577
MIR7845	4.36604	2.10912	0.538214	3.91873	8.90166e-05	0.000877265
AL157895.1	17.5079	2.11047	0.447881	4.71213	2.45141e-06	4.47691e-05
RNU7-140P	5.5034	2.11163	0.483853	4.3642	1.27587e-05	0.000179114
AC104389.6	6.04687	2.11219	0.838998	2.51752	0.0118185	0.0466164
RHOT1P2	6.89248	2.11889	0.741826	2.85631	0.00428598	0.0209331
ZNF101P2	1.09424	2.12065	0.772405	2.74552	0.00604158	0.0276251
AC073326.1	1.06639	2.12134	0.823125	2.57718	0.00996107	0.0407344
LINC00570	3.74275	2.12175	0.683257	3.10535	0.00190051	0.0109782
AL031770.1	5.03619	2.1224	0.445984	4.75893	1.94623e-06	3.70159e-05
C1QA	87.997	2.12266	0.417891	5.07945	3.78527e-07	9.43266e-06
RAB3IL1	5.13914	2.12325	0.519333	4.08842	4.34326e-05	0.00048848
AC069431.2	3.20805	2.12521	0.522993	4.06356	4.83297e-05	0.000532768
GUCY2EP	1.09198	2.12888	0.783189	2.71822	0.00656342	0.029454
HORMAD2-AS1	8.39885	2.12918	0.350188	6.0801	1.20109e-09	6.47783e-08
RPL39P26	0.876328	2.13013	0.833787	2.55477	0.0106259	0.042808
SFRP2	3.60541	2.1326	0.660745	3.22756	0.0012485	0.00789823
RNU6-652P	2.167	2.13446	0.6394	3.33822	0.000843162	0.00573079
AL139241.1	4.92551	2.13528	0.439654	4.85672	1.19345e-06	2.4279e-05
GRHL3	1.09543	2.13844	0.796466	2.68491	0.00725498	0.0318164
MTND5P32	11.1061	2.1391	0.361321	5.92021	3.21521e-09	1.53758e-07
AL592546.2	2.26936	2.14027	0.68209	3.13781	0.00170218	0.010089
HBA1	27873.8	2.14164	0.474698	4.51159	6.43425e-06	0.000100992
TSNAX-DISC1	1.10225	2.14294	0.790337	2.71143	0.0066994	0.0299228
AC068282.1	4.325	2.14302	0.495051	4.3289	1.49857e-05	0.000205178
CLDN2	1.06107	2.1465	0.812985	2.64028	0.00828386	0.0351627
RNU6-1300P	1.36147	2.14654	0.76543	2.80436	0.00504159	0.0238652
TCF3P1	35.2091	2.1467	0.288443	7.44236	9.89026e-14	1.77684e-11
AP000902.1	18.6985	2.15257	0.293704	7.32904	2.31806e-13	3.80462e-11
NANOGP4	1.92636	2.15351	0.749128	2.87468	0.00404434	0.0199916
UBA52P5	0.856244	2.15678	0.79039	2.72875	0.00635745	0.0287431
HLA-DPA2	1.29611	2.1568	0.835536	2.58134	0.00984182	0.0403522
AC005081.1	1.68599	2.15776	0.802415	2.68908	0.00716491	0.0315202
AC016644.1	0.869576	2.15789	0.832209	2.59296	0.00951532	0.0393106
IGF2BP2-AS1	0.906737	2.16093	0.842626	2.56452	0.0103319	0.0418838
AC010359.1	2.02025	2.16531	0.673879	3.21321	0.00131261	0.00821136
AC090181.2	33.2472	2.16614	0.294708	7.3501	1.98057e-13	3.333e-11
AC008429.4	2.99601	2.17037	0.615107	3.52844	0.000418019	0.0031874
AC037487.2	1.66239	2.17081	0.734456	2.95567	0.0031199	0.0162976
AC020634.2	1.64035	2.17422	0.768437	2.82941	0.00466336	0.0224362
AP003467.2	1.39393	2.17494	0.799377	2.72079	0.00651259	0.0293
RPS15AP30	8.63093	2.17698	0.453654	4.79876	1.5965e-06	3.10985e-05
AL445489.1	0.705394	2.17843	0.832766	2.6159	0.00889934	0.0372754
AL390774.2	1.3779	2.17954	0.751952	2.89851	0.00374938	0.0188028
ACTG1P14	8.10723	2.18168	0.365331	5.97179	2.34669e-09	1.17951e-07
SCARNA5	0.91213	2.18829	0.800498	2.73366	0.00626354	0.0284632
AL450344.3	2.2819	2.19072	0.782038	2.8013	0.00508968	0.024033
SMIM22	1.95058	2.19227	0.863685	2.53827	0.0111401	0.0444391
RNU6-574P	6.46633	2.1924	0.451461	4.85624	1.19636e-06	2.43196e-05
AC114878.2	31.4766	2.19254	0.255939	8.56665	1.06541e-17	6.58794e-15
AL731568.1	0.925973	2.19491	0.802935	2.73361	0.0062645	0.0284632
NEU4	4.05258	2.19866	0.599897	3.66506	0.000247283	0.00206138
BNIP3P25	3.27725	2.20156	0.537594	4.09521	4.21784e-05	0.000477023
APOA2	17.1555	2.20565	0.361837	6.0957	1.08957e-09	5.97329e-08
RNU6-780P	1.1531	2.20753	0.762446	2.89532	0.00378773	0.0189415
TEX45	5.58194	2.20975	0.550649	4.01299	5.99532e-05	0.000641229
AL359555.1	4.36651	2.21387	0.610229	3.62792	0.000285708	0.00231889
LURAP1L	1.96825	2.21441	0.788625	2.80794	0.00498597	0.0236609
PLAAT1	9.30052	2.21847	0.526661	4.21233	2.52745e-05	0.000313881
AC005838.2	1.11551	2.22056	0.782421	2.83806	0.00453883	0.0219526
LAMB3	26.7135	2.23647	0.387867	5.76608	8.11386e-09	3.48529e-07
AC010333.2	0.73815	2.23868	0.837346	2.67355	0.00750532	0.032613
SLC4A1	107.264	2.24105	0.61601	3.63801	0.000274748	0.00224626
AC012668.3	1.16876	2.24125	0.769326	2.91327	0.00357665	0.018128
ZDHHC4P1	3.29775	2.24224	0.809648	2.7694	0.00561595	0.026028
GPER1	35.6994	2.24401	0.335915	6.6803	2.38458e-11	2.14201e-09
AC090181.3	17.3566	2.24482	0.35665	6.29418	3.09028e-10	1.98953e-08
AL133330.1	35.4544	2.24931	0.278853	8.06631	7.2455e-16	2.50196e-13
AC023906.5	1.16791	2.2494	0.772113	2.9133	0.00357628	0.018128
HBB	126145	2.25767	0.476842	4.73463	2.19451e-06	4.09186e-05
AC009951.4	16.5995	2.26005	0.363803	6.21229	5.22184e-10	3.12008e-08
AC002543.1	3.84387	2.26113	0.500186	4.52058	6.16702e-06	9.76527e-05
MTND4P15	8.63401	2.26596	0.367029	6.17378	6.6676e-10	3.82905e-08
AC004834.1	0.949364	2.26638	0.773464	2.93017	0.0033878	0.0173628
CYP2U1-AS1	8.30751	2.26698	0.357291	6.34491	2.22556e-10	1.51732e-08
NFKBIA	13826.1	2.26787	0.306058	7.40991	1.2638e-13	2.25525e-11
NPHP3-AS1	1.17687	2.27516	0.753794	3.01828	0.00254212	0.0137972
RPS26P21	3.73565	2.27521	0.592011	3.84319	0.000121445	0.00113861
MT1L	1.77593	2.27684	0.800363	2.84476	0.0044445	0.0215648
RNU6-539P	0.956438	2.27773	0.786046	2.8977	0.00375909	0.0188266
AC027455.1	1.1832	2.27913	0.796178	2.86259	0.00420197	0.0205985
AC025442.1	0.744688	2.28229	0.859812	2.6544	0.00794497	0.0340066
AL355607.2	0.749725	2.28305	0.854069	2.67314	0.00751447	0.0326421
RNA5-8SN3	1.15467	2.28656	0.778884	2.93569	0.00332812	0.0171423
AC068389.3	0.800102	2.28831	0.860416	2.65954	0.00782467	0.0336324
MTCO2P11	12.616	2.28966	0.371966	6.15557	7.48094e-10	4.23214e-08
AC079035.1	1.47815	2.29565	0.779862	2.94366	0.00324352	0.0168047
AREG	99.0884	2.30113	0.593714	3.87583	0.000106263	0.0010203
MIR5187	1.82837	2.30471	0.756104	3.04814	0.00230263	0.0127764
AC092953.1	1.50936	2.30703	0.741755	3.11024	0.00186938	0.0108337
RN7SL441P	0.996509	2.3112	0.859388	2.68935	0.00715904	0.0314995
RNU6-484P	1.47614	2.31163	0.778363	2.96986	0.00297934	0.0157365
HSP90AB4P	2.53226	2.31261	0.64912	3.56268	0.000367094	0.00286367
DUSP5-DT	2.53384	2.31354	0.671702	3.44429	0.000572556	0.004138
RNA5SP394	1.21957	2.31437	0.8317	2.7827	0.00539082	0.0251379
FDPSP3	2.19077	2.31702	0.653203	3.54718	0.000389385	0.00300271
RNU6-101P	2.13726	2.31993	0.669623	3.46453	0.000531155	0.00387696
AC022509.2	1.50231	2.32178	0.758751	3.06	0.00221333	0.0123992
AQP8	1.49199	2.32197	0.747514	3.10625	0.00189475	0.010952
CD276	1.88457	2.32911	0.760167	3.06395	0.00218437	0.012261
TMEM119	88.7831	2.33036	0.349684	6.66419	2.66121e-11	2.35079e-09
GAPDHP60	1.24951	2.33456	0.767865	3.04032	0.00236325	0.0130312
TMEM158	42.8691	2.34291	0.432625	5.41557	6.1094e-08	1.9598e-06
PCBP2-OT1	2.16616	2.34728	0.683513	3.43414	0.000594445	0.00427528
GADD45G	116.843	2.3479	0.363801	6.45379	1.09088e-10	7.88191e-09
AL162430.2	3.37271	2.35156	0.555399	4.234	2.29574e-05	0.000290397
EDNRB	2.2015	2.35171	0.720778	3.26274	0.00110339	0.00715213
MIR3648-1	1.48101	2.3546	0.784565	3.00116	0.00268955	0.0144704
AC135279.3	2.54366	2.35484	0.663382	3.54975	0.000385591	0.00297951
FAM225A	13.4749	2.35616	0.492934	4.77988	1.75402e-06	3.36733e-05
SGIP1	1.02731	2.36089	0.894809	2.63842	0.00832922	0.0353215
RNU4-39P	1.47542	2.36134	0.736705	3.20527	0.00134936	0.00840224
TUBB2B	1.84926	2.36173	0.810459	2.91406	0.00356758	0.0180924
MEIS3P1	1.00547	2.36376	0.913025	2.58893	0.00962749	0.0396569
AC112482.1	0.985631	2.36451	0.926509	2.55206	0.0107087	0.0430631
ETF1P2	1.86493	2.37391	0.721468	3.29039	0.0010005	0.00659123
AC004584.3	1.28011	2.37612	0.808841	2.93768	0.0033068	0.0170495
GPR87	1.02349	2.37628	0.842054	2.82201	0.00477243	0.0228227
RN7SL552P	2.37544	2.37823	0.703635	3.37992	0.000725082	0.00504427
FAR1-IT1	4.14109	2.37972	0.509292	4.6726	2.97404e-06	5.26126e-05
MIR4734	1.25585	2.38309	0.876398	2.71919	0.00654419	0.0293871
AC244093.5	3.81776	2.38578	0.508825	4.68881	2.74796e-06	4.91361e-05
AC009505.1	1.28136	2.38625	0.744766	3.20403	0.00135517	0.00843191
H2AC21	4.68698	2.39002	0.680253	3.51343	0.000442359	0.00332727
ACBD7	2.78728	2.40371	0.635521	3.78227	0.000155405	0.0014007
AC068759.1	1.58361	2.40687	0.831296	2.89532	0.00378773	0.0189415
AL133481.1	0.651886	2.40748	0.931042	2.58579	0.00971566	0.0399582
IL12A-AS1	1.01541	2.4158	0.837568	2.88431	0.00392278	0.0194922
B4GALT4-AS1	0.846656	2.41853	0.896305	2.69834	0.00696868	0.0308611
AC104623.2	12.1253	2.42252	0.322568	7.5101	5.90842e-14	1.1637e-11
PCYT1B	9.17535	2.423	0.454779	5.32786	9.93765e-08	2.98905e-06
AL133480.1	0.814146	2.42502	0.858905	2.82338	0.00475198	0.0227494
KLF7-IT1	47.1306	2.43877	0.242536	10.0553	8.70484e-24	2.89316e-20
AC110792.2	21.8789	2.44279	0.269434	9.06638	1.23041e-19	1.25828e-16
MRPL37P1	1.91013	2.44523	0.738301	3.31197	0.00092642	0.00617513
MIR378A	1.07074	2.44579	0.758304	3.22535	0.00125819	0.00794446
DDX11L1	11.3488	2.44807	0.595781	4.10901	3.97357e-05	0.000453642
FLJ13224	1.94582	2.45291	0.758728	3.23292	0.0012253	0.00778296
NUAK1	26.9672	2.45484	0.559103	4.39068	1.12998e-05	0.000161456
AC008764.10	1.62283	2.46035	0.73475	3.34855	0.000812349	0.00555544
SAPCD2P3	1.03684	2.46077	0.768291	3.20291	0.00136045	0.00845759
MYBPHL	1.35645	2.4645	0.77085	3.19712	0.00138809	0.00859666
SPDYC	8.80211	2.4679	0.683755	3.60934	0.000306983	0.00246077
AC087627.1	1.65241	2.47329	0.734171	3.36882	0.000754912	0.00521089
RNU6ATAC9P	1.34684	2.47332	0.841699	2.93848	0.00329823	0.0170252
AC079209.2	1.69916	2.4734	0.753271	3.28354	0.00102511	0.00672671
AC048382.1	1.06153	2.47406	0.806386	3.06809	0.00215434	0.0121154
RNA5SP260	0.875373	2.47525	0.859732	2.8791	0.00398816	0.0197691
HBG2	5.9473	2.48157	0.872732	2.84345	0.0044628	0.0216378
AL606748.2	5.60765	2.48532	0.496239	5.00831	5.49092e-07	1.29661e-05
AL353697.1	1.68028	2.48697	0.744499	3.34046	0.00083639	0.00568912
AC079753.2	20.2442	2.48877	0.350712	7.09634	1.28107e-12	1.69217e-10
AC095055.1	23.7262	2.4913	0.316791	7.86418	3.71518e-15	1.06218e-12
KCNJ13	2.05155	2.49795	0.756614	3.30149	0.000961744	0.00637066
LINC02770	1.66839	2.50029	0.803297	3.11254	0.00185486	0.0107848
PCDHGB5	5.56378	2.50225	0.702388	3.56249	0.000367359	0.0028642
AC007066.1	1.11783	2.50556	0.817238	3.06588	0.00217029	0.0121948
SNORA70G	1.11997	2.50601	0.80569	3.11039	0.00186844	0.0108306
MTND4P14	15.9388	2.50613	0.363737	6.88996	5.58084e-12	6.10654e-10
MAP1B	4.88896	2.51163	0.5206	4.82449	1.40364e-06	2.79979e-05
RN7SL127P	1.71308	2.51346	0.760549	3.3048	0.000950439	0.00630834
AC004854.2	2.84709	2.51399	0.694974	3.61739	0.000297593	0.00240044
AC110285.5	0.895399	2.51787	0.859237	2.93036	0.00338568	0.0173586
AP003072.5	1.11365	2.51955	0.770305	3.27085	0.00107225	0.00698431
AL589863.2	1.11583	2.51989	0.805335	3.129	0.00175402	0.0103226
IGFBP2	27.2999	2.52374	0.609777	4.13879	3.49146e-05	0.0004072
AC146507.2	3.28648	2.5251	0.600538	4.20473	2.6139e-05	0.000322468
MYL9	460.148	2.52615	0.373925	6.75577	1.42083e-11	1.37878e-09
AC034105.3	0.710527	2.52668	0.935602	2.70059	0.00692164	0.0307034
C10orf55	1.11764	2.52683	0.804712	3.14004	0.00168926	0.0100348
RPS2P1	0.914634	2.52837	0.812844	3.11053	0.00186753	0.0108296
AC117503.5	0.875591	2.53264	0.801853	3.15848	0.00158593	0.0095274
PRMT1P1	3.76375	2.53935	0.558003	4.55079	5.34459e-06	8.67037e-05
RNA5SP37	3.71322	2.54877	0.595659	4.27891	1.8781e-05	0.000246967
AC093423.2	1.11751	2.54942	0.793411	3.21325	0.00131244	0.00821136
AC131097.2	1.13167	2.55658	0.816311	3.13187	0.00173699	0.0102406
CLIP1-AS1	1.14974	2.56251	0.836831	3.06216	0.00219744	0.0123265
AHSP	37.5995	2.56393	0.594313	4.31411	1.60248e-05	0.000216506
CNN2P1	28.6997	2.58256	0.327063	7.89623	2.87477e-15	8.58845e-13
AC091173.1	7.52261	2.5845	0.621333	4.1596	3.18801e-05	0.000379096
CHSY3	4.56074	2.58952	0.735302	3.52171	0.000428769	0.0032508
Z95152.1	66.5397	2.59247	0.316573	8.18918	2.63022e-16	1.05838e-13
AL606517.1	1.18166	2.60164	0.77054	3.37639	0.000734441	0.00509339
MIR3173	0.770382	2.60752	0.801157	3.2547	0.00113513	0.00732039
MTND5P14	19.2956	2.61163	0.357877	7.29757	2.93014e-13	4.59912e-11
AC103834.1	1.45823	2.61166	0.751741	3.47414	0.000512485	0.00376838
PER1	3225.34	2.61632	0.333346	7.84867	4.2048e-15	1.17686e-12
RPL29P14	6.63089	2.62012	0.451573	5.80221	6.54461e-09	2.88104e-07
AP000925.1	1.49974	2.6299	0.762255	3.45016	0.00056025	0.00405899
CCIN	8.66271	2.6306	0.439827	5.98098	2.21805e-09	1.12764e-07
MIR2355	1.19753	2.63804	0.768956	3.43067	0.000602084	0.00432185
ARHGAP26-AS1	1.8429	2.63897	0.747888	3.52856	0.000417828	0.00318693
AC087385.1	3.54227	2.64056	0.629865	4.19227	2.76177e-05	0.000337157
AC105074.1	2.65276	2.64757	0.648519	4.08248	4.45576e-05	0.000498838
AC002558.3	8.66636	2.64914	0.388111	6.82571	8.74889e-12	9.08483e-10
AC079200.1	0.78145	2.65122	0.806298	3.28814	0.00100851	0.00662925
AC018628.2	2.29737	2.65671	0.731452	3.63211	0.000281115	0.0022879
UBE2V1P1	1.49279	2.65879	0.734055	3.62205	0.000292273	0.00236639
EHD2	3.13206	2.66791	0.637662	4.18389	2.86566e-05	0.0003484
PDE2A-AS1	1.87685	2.66962	0.86599	3.08274	0.00205104	0.0116653
EHD4-AS1	1.86375	2.6772	0.768342	3.48439	0.000493266	0.00365129
DPYD-AS2	1.94329	2.69263	0.763137	3.52837	0.000418129	0.0031874
DDX11L5	3.60298	2.696	0.762104	3.53758	0.000403814	0.0030996
RPSAP16	1.90115	2.69783	0.770594	3.50098	0.000463557	0.00346125
PGAM1P11	1.27924	2.71212	0.75125	3.61014	0.000306027	0.00245533
EMCN	1.02649	2.71268	0.8565	3.16717	0.00153933	0.00929367
BZW1-AS1	1.01267	2.71638	1.04906	2.58936	0.00961552	0.0396322
SNORA72	1.5901	2.72133	0.770375	3.53247	0.000411699	0.00314559
MEIS3P2	1.3068	2.72306	0.738862	3.68548	0.000228269	0.00193172
AC025580.2	1.58458	2.72626	0.832966	3.27296	0.00106427	0.00693748
AC022893.3	1.57667	2.72722	0.765236	3.5639	0.000365387	0.0028524
AL031432.1	1.3042	2.73354	0.845059	3.23473	0.00121758	0.00775433
NPM1P29	7.77421	2.73502	0.459355	5.95404	2.61597e-09	1.28096e-07
AC110285.1	1.27346	2.75119	0.766594	3.58884	0.000332152	0.00262688
NR4A3	22.5972	2.75723	0.410512	6.71656	1.86064e-11	1.72766e-09
PLCL2-AS1	1.64597	2.76155	0.776984	3.55419	0.000379146	0.00293824
AP003680.1	1.0552	2.76638	1.02659	2.69474	0.00704429	0.0311102
RN7SL128P	2.00325	2.768	0.736848	3.75654	0.000172281	0.00152838
TMEM97P1	1.3217	2.78087	0.776526	3.58116	0.000342072	0.00269492
AC007598.3	0.844152	2.7881	0.825865	3.37598	0.000735541	0.00509836
RNU7-181P	15.5954	2.79035	0.442673	6.30341	2.91161e-10	1.90682e-08
RN7SL168P	0.858436	2.7958	0.863595	3.2374	0.00120624	0.0076984
AL078645.1	0.859731	2.79922	0.857007	3.26628	0.00108971	0.00707556
TEX53	1.3401	2.80603	0.812911	3.45183	0.000556805	0.00403513
SHISA7	1.13544	2.81144	0.897606	3.13216	0.00173528	0.010235
AC022215.2	1.72749	2.81395	0.855971	3.28744	0.00101102	0.00664246
NIP7P3	1.33434	2.82043	0.791669	3.56263	0.000367154	0.00286367
AL929472.4	1.11091	2.82179	0.76154	3.70537	0.000211083	0.00180873
MIR4505	1.09105	2.83523	1.03533	2.73849	0.00617218	0.0280966
AC012560.1	1.38591	2.84024	0.798222	3.55821	0.000373395	0.00290213
RPL7P19	1.10851	2.84438	0.829117	3.43061	0.000602222	0.00432185
LINC01287	1.36479	2.84591	0.822719	3.45916	0.000541872	0.00394519
PHLDA2	11.6944	2.86579	0.490228	5.84583	5.04047e-09	2.29432e-07
RN7SL413P	1.11954	2.89044	0.823962	3.50798	0.000451523	0.0033828
C1QB	72.3785	2.89429	0.551944	5.24382	1.57286e-07	4.4443e-06
RNU7-75P	3.17042	2.89511	0.688725	4.20357	2.62732e-05	0.000323566
KLC3	3.76921	2.9101	0.81031	3.59134	0.000328985	0.00260649
AC024940.3	1.18475	2.92655	0.858645	3.40834	0.000653597	0.00462071
AC105046.1	328.631	2.93446	0.524541	5.59434	2.21468e-08	8.24965e-07
AL158801.2	4.30672	2.93978	0.671493	4.37797	1.19791e-05	0.000169783
AL033519.5	4.54048	2.94039	0.697243	4.21717	2.47386e-05	0.000308235
AL731563.2	1.86516	2.95513	0.750617	3.93693	8.25315e-05	0.000824663
AC078962.3	1.87727	2.97358	0.741357	4.011	6.04614e-05	0.000645076
AL356309.3	1.84804	2.97467	0.774904	3.83876	0.000123657	0.00115608
AC005343.1	2.86337	2.9988	0.704942	4.25397	2.10011e-05	0.00027028
AL121750.1	14.1792	3.00418	0.36953	8.12973	4.30244e-16	1.61123e-13
AC011933.3	6.85551	3.00995	0.492312	6.11391	9.72205e-10	5.40794e-08
SELENBP1	56.0152	3.01368	0.587349	5.13098	2.88235e-07	7.43362e-06
ARL14EPP1	3.44363	3.02498	0.702238	4.30762	1.65021e-05	0.00022194
AL592437.1	1.58273	3.02825	0.750477	4.0351	5.45788e-05	0.000589438
SNORD13E	5.71135	3.03282	0.551627	5.49796	3.84219e-08	1.31311e-06
RPS4XP14	1.61524	3.04987	0.783651	3.89188	9.94719e-05	0.000963519
AC005540.1	4.01438	3.05755	0.664853	4.59883	4.24866e-06	7.20917e-05
ABCC13	3.83188	3.05762	0.791892	3.86116	0.00011285	0.00107278
ID1	54.1754	3.07398	0.357363	8.60185	7.84438e-18	5.08718e-15
AC092139.1	2.44481	3.07651	0.76683	4.01199	6.021e-05	0.0006432
CA1	64.0878	3.09242	0.747202	4.13867	3.49326e-05	0.0004072
H2AZP6	1.6661	3.10855	0.74927	4.14877	3.34261e-05	0.000392912
ADAMTS2	22.7305	3.1186	0.961131	3.24472	0.00117568	0.00753436
LMOD2	4.4584	3.15898	0.640727	4.93031	8.21013e-07	1.79375e-05
RNA5SP493	1.4878	3.21455	0.751246	4.27896	1.87764e-05	0.000246967
AC093627.3	1.18372	3.21955	0.826321	3.89625	9.76948e-05	0.00094751
LINC01218	1.79471	3.22678	0.94116	3.42851	0.000606898	0.00434837
HBZ	4.19607	3.24112	1.07758	3.00777	0.00263172	0.0142283
FOSL1	63.6951	3.24148	0.32381	10.0104	1.37151e-23	4.05189e-20
LINC01482	1.51318	3.27898	1.06176	3.08824	0.00201346	0.0114835
AL358333.2	13.6722	3.28273	0.42063	7.8043	5.98317e-15	1.54453e-12
TKTL2	5.54761	3.29328	0.60318	5.45985	4.76527e-08	1.58976e-06
AC234772.1	1.87848	3.31922	0.776645	4.2738	1.92173e-05	0.000251832
ALAS2	494.435	3.36995	0.588167	5.72958	1.00679e-08	4.15677e-07
C1QC	27.3843	3.40756	0.646502	5.27076	1.35858e-07	3.92217e-06
GALNT5	6.10092	3.48334	0.630031	5.52885	3.22337e-08	1.14275e-06
IL13	3.38095	3.57346	0.710568	5.02902	4.92995e-07	1.18305e-05
SEPTIN7P10	4.24017	3.60145	0.67783	5.31321	1.07711e-07	3.21069e-06
PRG2	1.90904	3.61146	0.777191	4.64681	3.3711e-06	5.86611e-05
MARK2P8	4.51823	3.67739	0.677792	5.42555	5.77766e-08	1.87573e-06
CTSE	2.13374	3.77084	0.944772	3.99127	6.57198e-05	0.000687421
AC022778.1	5.00298	3.81899	0.781906	4.88421	1.03846e-06	2.17929e-05
MIR181A1HG	17.0988	3.87498	0.471457	8.21916	2.04939e-16	8.93299e-14
MMP1	2.87148	3.91918	0.979017	4.00318	6.2496e-05	0.00066218
USP32P1	2.96628	3.98303	1.30798	3.04517	0.00232547	0.0128863
BCAM	3.35011	4.13353	0.97544	4.2376	2.25919e-05	0.000286591
RNU6-644P	2.75984	4.15691	0.752973	5.52066	3.37732e-08	1.18157e-06
MTND1P23	919.771	4.16841	0.780293	5.34211	9.18707e-08	2.79172e-06
