# Supplementary material for: Dysregulated NK cell activation and myeloid-lymphoid imbalance underpin COPD progression: insights from high-dimensional immune profiling and smoking-induced immune remodeling
Source: Front Immunol. 2025 Sep 19;16:1623319. doi: 10.3389/fimmu.2025.1623319 (PMC12491182; doi:10.3389/fimmu.2025.1623319)
Supplement: Supplementary file 3 [file DataSheet3.xlsx]

## Sheet: list of fig2C
Table S3. The list of enriched pathways between COPD patients compared with HDs.
ID	Description	GeneRatio	BgRatio	pvalue	p.adjust	qvalue	geneID	Count
hsa04060	Cytokine-cytokine receptor interaction	44/426	298/8846	1.73098e-11	5.14101e-09	4.66454e-09	IL13/PF4V1/PPBP/TNFRSF12A/CXCL9/IL10/IL12A/PRLR/PF4/BMP10/CNTF/EDA/CXCL2/GDF15/IL31RA/IL15/OSMR/TNFRSF21/IL4/CXCR6/LEP/CCR8/IL1B/FASLG/CCR5/CCL20/IL23R/CD40LG/TNFSF14/OSM/TNFRSF19/CXCR3/GDF10/CXCR5/CCR4/IL17RE/CCR3/XCL2/CCR7/TNFRSF10C/IL7R/CX3CR1/CCR2/TNFRSF9	44
hsa04061	Viral protein interaction with cytokine and cytokine receptor	19/426	100/8846	2.23633e-07	3.32095e-05	3.01316e-05	PF4V1/PPBP/CXCL9/IL10/PF4/CXCL2/CCR8/CCR5/CCL20/TNFSF14/CXCR3/CXCR5/CCR4/CCR3/XCL2/CCR7/TNFRSF10C/CX3CR1/CCR2	19
hsa05143	African trypanosomiasis	10/426	37/8846	6.51121e-06	0.00064461	0.000584867	HBB/HBA1/HBA2/IL10/ICAM1/IL12A/IL1B/FASLG/IDO1/F2RL1	10
hsa05144	Malaria	11/426	50/8846	1.9309e-05	0.00143369	0.00130081	HBB/HBA1/HBA2/SDC1/IL10/ICAM1/IL12A/LRP1/GYPC/IL1B/CD40LG	11
hsa05322	Systemic lupus erythematosus	19/426	139/8846	3.50468e-05	0.00208178	0.00188884	C1QC/C1QB/H2AC21/C1QA/H2AC17/H2AC8/H3C10/H2BC17/H2AC11/IL10/H3C1/FCGR1A/H2BC11/C2/H3C6/CD40LG/H4C14/H2BC18/TRIM21	19
hsa04657	IL-17 signaling pathway	15/426	95/8846	4.32497e-05	0.00214086	0.00194244	MMP1/IL13/FOSL1/NFKBIA/FOSB/MAPK10/TNFAIP3/JUN/LCN2/CXCL2/IL4/IL1B/CCL20/PTGS2/IL17RE	15
hsa04148	Efferocytosis	19/426	157/8846	0.000185564	0.00787322	0.00714352	C1QC/C1QB/C1QA/PROS1/ITGB5/ITGB3/IL10/HIF1A/DUSP4/ARG1/DOCK1/P2RY12/PBX1/GAS6/LRP1/PTGS2/S1PR1/CX3CR1/ATP8A2	19
hsa05310	Asthma	7/426	31/8846	0.000549218	0.0203897	0.0185	PRG2/IL13/IL10/IL4/MS4A2/FCER1A/CD40LG	7
hsa04062	Chemokine signaling pathway	20/426	193/8846	0.000979167	0.0291557	0.0264535	NFKBIA/PF4V1/PPBP/GNG11/CXCL9/PF4/CXCL2/PARD3/CXCR6/CCR8/CCR5/CCL20/CXCR3/CXCR5/CCR4/CCR3/XCL2/CCR7/CX3CR1/CCR2	20
hsa04610	Complement and coagulation cascades	12/426	88/8846	0.000981673	0.0291557	0.0264535	C1QC/C1QB/C1QA/F3/CLU/VSIG4/PROS1/F13A1/PLAU/C2/THBD/CR2	12
hsa04064	NF-kappa B signaling pathway	13/426	105/8846	0.00152752	0.0412431	0.0374206	GADD45G/NFKBIA/TNFAIP3/PLAU/ICAM1/EDA/CXCL2/DDX58/GADD45B/IL1B/CD40LG/TNFSF14/PTGS2	13
hsa04820	Cytoskeleton in muscle cells	22/426	232/8846	0.00179585	0.0444472	0.0403278	LMOD2/MYL9/MYBPHL/MYL4/ITGA2B/SDC1/ACTA1/ITGB5/ITGB3/FN1/COL4A2/TMOD1/ITGA7/SDC4/SDC3/TNNT1/TNNC2/NID1/DCN/ITGB8/COL5A3/FBLN2	22
hsa05202	Transcriptional misregulation in cancer	19/426	193/8846	0.00236403	0.0540089	0.0490033	NR4A3/GADD45G/FLT3/CDKN1A/H3C10/PLAU/MEIS1/H3C1/FCGR1A/PTCRA/MITF/PBX1/GADD45B/SLC45A3/H3C6/NTRK1/CEBPE/CCNA1/CDKN1B	19
hsa04630	JAK-STAT signaling pathway	17/426	168/8846	0.002956	0.0627095	0.0568975	IL13/CDKN1A/IL10/EGF/IL12A/PRLR/PDGFRB/CNTF/IL31RA/IL15/OSMR/IL4/LEP/IL23R/OSM/CISH/IL7R	17
hsa04512	ECM-receptor interaction	11/426	89/8846	0.00349023	0.0691066	0.0627017	LAMB3/ITGA2B/SDC1/ITGB5/ITGB3/FN1/COL4A2/ITGA7/SDC4/GP9/ITGB8	11
hsa04068	FoxO signaling pathway	14/426	133/8846	0.00472201	0.085733	0.0777872	GADD45G/MAPK10/CDKN1A/PLK3/IL10/EGF/IRS2/DEPP1/CCNB2/GADD45B/FASLG/S1PR1/IL7R/CDKN1B	14
hsa05222	Small cell lung cancer	11/426	93/8846	0.00490728	0.085733	0.0777872	GADD45G/NFKBIA/LAMB3/ITGA2B/CDKN1A/FN1/COL4A2/E2F1/GADD45B/PTGS2/CDKN1B	11
hsa04510	Focal adhesion	18/426	203/8846	0.00900724	0.148619	0.134845	MYL9/LAMB3/EMP1/ITGA2B/MAPK10/ITGB5/ITGB3/FN1/COL4A2/EGF/ITGA7/JUN/PDGFRB/MYLK/DOCK1/ITGB8/PARVA/PAK3	18
hsa05133	Pertussis	9/426	78/8846	0.0122612	0.182678	0.165748	C1QC/C1QB/C1QA/MAPK10/IL10/IL12A/JUN/C2/IL1B	9
hsa05321	Inflammatory bowel disease	8/426	65/8846	0.0123016	0.182678	0.165748	IL13/IL10/IL12A/JUN/IL4/RORC/IL1B/IL23R	8
hsa05219	Bladder cancer	6/426	41/8846	0.0129362	0.182955	0.165998	MMP1/CDKN1A/HBEGF/EGF/E2F1/UPK3A	6
hsa04514	Cell adhesion molecules	14/426	157/8846	0.0190318	0.246246	0.223424	CD276/CLDN2/NECTIN2/SDC1/SDC4/SDC3/ICAM1/ESAM/PTPRF/CLDN5/ITGB8/CD40LG/NRCAM/CLDN12	14
hsa05034	Alcoholism	16/426	188/8846	0.0190695	0.246246	0.223424	H2AC21/H2AC17/GRIN2C/FOSB/MAOB/GNG11/H2AC8/H3C10/ADORA2A/H2BC17/H2AC11/H3C1/H2BC11/H3C6/H4C14/H2BC18	16
hsa04012	ErbB signaling pathway	9/426	86/8846	0.0221221	0.260331	0.236204	AREG/MAPK10/CDKN1A/HBEGF/EGF/JUN/ERBB3/PAK3/CDKN1B	9
hsa04933	AGE-RAGE signaling pathway in diabetic complications	10/426	101/8846	0.0232204	0.260331	0.236204	EGR1/F3/MAPK10/FN1/COL4A2/ICAM1/JUN/IL1B/THBD/CDKN1B	10
hsa05218	Melanoma	8/426	73/8846	0.0235278	0.260331	0.236204	GADD45G/CDKN1A/EGF/E2F1/PDGFRB/MITF/GADD45B/FGF22	8
hsa05210	Colorectal cancer	9/426	87/8846	0.0236665	0.260331	0.236204	GADD45G/AREG/MAPK10/CDKN1A/BIRC5/EGF/JUN/GADD45B/BBC3	9
hsa05142	Chagas disease	10/426	103/8846	0.0262125	0.27628	0.250674	C1QC/C1QB/NFKBIA/C1QA/MAPK10/IL10/IL12A/JUN/IL1B/FASLG	10
hsa05167	Kaposi sarcoma-associated herpesvirus infection	16/426	196/8846	0.0269769	0.27628	0.250674	NFKBIA/MAPK10/CDKN1A/GNG11/ICAM1/HIF1A/E2F1/JUN/CXCL2/CD200R1L/CCR8/CD200R1/CCR5/PTGS2/CCR4/CCR3	16
hsa04668	TNF signaling pathway	11/426	119/8846	0.0280312	0.277508	0.251789	NFKBIA/MAPK10/TNFAIP3/RHBDF1/ICAM1/JUN/CXCL2/IL15/IL1B/CCL20/PTGS2	11
hsa04625	C-type lectin receptor signaling pathway	10/426	105/8846	0.0294712	0.282353	0.256184	NFKBIA/MAPK10/PLK3/IL10/EGR3/IL12A/JUN/MRAS/IL1B/PTGS2	10
hsa05140	Leishmaniasis	8/426	77/8846	0.0312367	0.289916	0.263046	NFKBIA/IL10/IL12A/JUN/FCGR1A/IL4/IL1B/PTGS2	8
hsa05330	Allograft rejection	5/426	38/8846	0.0342958	0.297889	0.270281	IL10/IL12A/IL4/FASLG/CD40LG	5
hsa04659	Th17 cell differentiation	10/426	108/8846	0.0348825	0.297889	0.270281	NFKBIA/MAPK10/AHR/HIF1A/JUN/NFKBIE/IL4/RORC/IL1B/IL23R	10
hsa05130	Pathogenic Escherichia coli infection	16/426	203/8846	0.035712	0.297889	0.270281	TUBB2B/NFKBIA/CLDN2/TUBB2A/MAPK10/TUBB6/TUBB1/JUN/CTTN/MYO10/CLDN5/IL1B/FASLG/MYO5B/PAK3/CLDN12	16
hsa05323	Rheumatoid arthritis	9/426	94/8846	0.0366818	0.297889	0.270281	MMP1/ICAM1/JUN/CXCL2/CTSL/IL15/IL1B/CCL20/ANGPT1	9
hsa05205	Proteoglycans in cancer	16/426	204/8846	0.0371108	0.297889	0.270281	SDC1/ITGB5/CDKN1A/ITGB3/FN1/HBEGF/PLAU/SDC4/HIF1A/MRAS/CTTN/CTSL/LUM/DCN/FASLG/ERBB3	16
hsa05203	Viral carcinogenesis	16/426	205/8846	0.038549	0.301291	0.273367	NFKBIA/CDKN1A/H2BC17/EGR3/JUN/H2BC11/CDC20/CCR8/CCR5/H4C14/H2BC18/GTF2E1/CCR4/CCNA1/CCR3/CDKN1B	16
hsa04151	PI3K-Akt signaling pathway	25/426	362/8846	0.04358	0.331879	0.30112	AREG/LAMB3/FLT3/ITGA2B/ITGB5/CDKN1A/GNG11/ITGB3/FN1/COL4A2/EGF/ITGA7/PRLR/PDGFRB/OSMR/IL4/ITGB8/FASLG/NTRK1/OSM/FGF22/ANGPT1/IL7R/ERBB3/CDKN1B	25
hsa00910	Nitrogen metabolism	3/426	17/8846	0.0456122	0.338671	0.307282	CA1/CA14/CA8	3
hsa04640	Hematopoietic cell lineage	9/426	99/8846	0.0485331	0.351569	0.318985	FLT3/ITGA2B/ITGB3/GP9/FCGR1A/IL4/IL1B/CR2/IL7R	9

## Sheet: list of fig2E
Table S3. The list of enriched pathways between COPD patients compared with HDs.
ID	Description	GeneRatio	BgRatio	pvalue	p.adjust	qvalue	geneID	Count
GO:0006979	response to oxidative stress	110/2237	458/18866	1.73895e-13	1.06754e-09	9.09745e-10	FOSL1/NR4A3/AREG/HBB/HBA1/KRT1/PTPRN/HBA2/SNCA/SDC1/TNFAIP3/KLF4/ACOX2/PLK3/IL10/HIF1A/JUN/PDGFRB/LCN2/AQP1/ARG1/GUCY1B1/PPARGC1B/ADAM9/GPX1/PTGS1/EDN1/DIABLO/TRA2B/MGST1/FBXO7/FZD1/SPHK1/APP/MMP14/CD36/SRC/CDK1/PDLIM1/CST3/ATF4/GCH1/FOXO3/NME2/SESN2/SELENON/ANXA1/SFPQ/GSTP1/LDHA/CD38/VRK2/NOL3/ATP2A2/MAPK7/ADNP2/MACROH2A1/PON2/FBXW7/CAPN2/ATRN/TPM1/PRNP/NUDT15/NME8/NDUFB4/PRDX4/ROMO1/ABL1/TRPM2/…	110
GO:0006839	mitochondrial transport	65/2237	271/18866	1.66505e-08	3.40725e-05	2.90362e-05	ABLIM3/E2F1/GRPEL1/TOMM40L/SLC25A32/SLC25A33/FZD5/TOMM5/FBXO7/SFN/BCL2L2/SLC25A36/ZNF205/RNF31/SLC25A5/CPT1A/MOAP1/TIMM10B/MCUR1/CYC1/GDAP1/SLC25A6/FBXW7/TIMM23B/CSNK2A2/TOMM20/TFDP2/ROMO1/SLC25A24/AFG3L2/TSPO/C11orf65/ATP5MC3/SMDT1/BCL2L1/SLC25A30/OXA1L/TOMM40/TP53BP2/DMAC2L/ATP5MC2/CHCHD10/BAD/ALKBH7/SREBF2/MCUB/YWHAQ/LEPROT/DNAJC15/TOMM22/ATP5F1D/TIMM17A/GCLC/SLC25A13/BAP1/SLC25A28/ATP5F1B/ATP…	65
GO:0061515	myeloid cell development	26/2237	72/18866	8.34485e-08	0.000102458	8.73135e-05	ALAS2/HBZ/SLC4A1/EPB42/TRIM58/MEIS1/MPIG6B/JMJD6/DMTN/ZNF385A/FAM20C/APP/SRC/FAM210B/TLR2/SOX6/PABPC4/ANXA2/NRROS/SIGLEC15/LILRB1/LRRK1/SLC11A2/FBXW7/ZFPM1/SRF	26
GO:2001233	regulation of apoptotic signaling pathway	86/2237	413/18866	1.07303e-07	0.000109789	9.35605e-05	GPER1/SFRP2/MIR221/CLU/TNFAIP3/ATF3/TNFRSF12A/ADORA2A/ICAM1/HIF1A/E2F1/PF4/LGALS3/SH3RF1/CTTN/G0S2/ZNF385A/YBX3/PRR7/LMNA/GPX1/IVNS1ABP/THBS1/GRINA/SFN/ITPRIP/STRADB/BCL2L2/SEPTIN4/CD44/CDKN2D/SRC/ZNF205/TRPS1/CTSH/TCF7L2/PEA15/SLC25A5/SFPQ/GSTP1/MOAP1/NOL3/MAPK7/PLAUR/FBXW7/TRIAP1/CSNK2A2/PELI3/CD74/TFDP2/ING2/HERPUD1/HMOX1/RPL26/BCL2L1/SELENOS/SKIL/TAF9B/ENO1/SIAH2/NCK2/FAF1/TP53BP2/CHCHD10/VDA…	86
GO:0005743	mitochondrial inner membrane	102/2321	489/19559	6.87885e-09	3.60071e-06	2.98324e-06	ALAS2/CLU/MRPS24/NDUFV2/LGALS3/TYMS/GRPEL1/SLC25A39/SLC25A32/PDE2A/SLC25A33/LDHD/UQCRFS1P1/PET100/SLC25A36/SRC/MRPL54/NDUFAF5/MTHFD2L/CRAT/AIFM3/SLC25A3/SLC25A5/SPNS1/MRPS15/TIMM10B/MCUR1/CYC1/COX5A/SLC25A6/TIMM23B/CRLS1/NDUFB4/NDUFA4/UQCRFS1/ROMO1/NDUFB9/SLC25A24/AFG3L2/MRPL38/NDUFA6/ATP5MC3/SMDT1/BCL2L1/HIGD2A/MRPL55/NDUFS8/CHCHD3/NDUFAF2/SLC25A30/OXA1L/STMP1/TOMM40/COX8A/DMAC2L/ECSIT/ATP5MC2/M…	102
GO:0043202	lysosomal lumen	32/2321	96/19559	2.66215e-08	3.60071e-06	2.98324e-06	NEU4/SDC1/TCN2/IFI30/CSPG5/SDC4/SDC3/PDGFRB/CTSL/VCAN/TXNDC5/SCARB2/PLBD2/GYG1/GLA/LIPA/CTSB/GUSB/CTSK/NPC2/CTSA/CD74/IDUA/MAN2B1/NAAA/SGSH/TPP1/PSAP/HEXA/CTSD/NAGLU/HEXB	32
GO:0031301	integral component of organelle membrane	74/2321	367/19559	2.97406e-06	0.000240568	0.000199314	TPST1/RNF152/SYT1/SGMS2/ELOVL7/LARGE1/BNIP1/EXT1/VAMP5/ZDHHC20/SPIRE1/XXYLT1/PET100/ACER3/SLC35B2/HLA-DPA1/HLA-DRA/P2RX7/CSGALNACT2/EMC6/SLC25A3/CPT1A/MCUR1/GDAP1/TIMM23B/TVP23C/TOMM20/P2RX4/CD74/FUNDC2/AFG3L2/PEX26/CALR/SMDT1/SELENOS/TVP23A/CHCHD3/OXA1L/QSOX1/GPAA1/TOMM40/FKTN/CHCHD10/SYS1/GALNT2/PDIA3/SREBF2/MCUB/SGMS1/HSPA5/INSIG1/TIMM17A/LNPK/PIGT/COQ2/PORCN/KTN1/EMC3/RCE1/SLC35A3/SLC35B1/ERG…	74
GO:0045182	translation regulator activity	39/2283	139/18352	5.85611e-07	0.000652956	0.000598556	ETF1/TYMS/IGF2BP3/EIF1/IGF2BP2/SAMD4A/EIF4A1/CYFIP1/CTIF/CPEB4/EIF4EBP1/EIF5/GTPBP1/EIF2AK4/EIF3I/EIF5A/EIF2AK1/EIF2D/EIF2A/PABPC1/EIF4H/EIF5AL1/EEF2/EIF4B/EIF3M/EIF3E/MIF4GD/C1QBP/EIF3F/RPS9/EEF1A1P5/LARP1/EIF3H/CPEB3/EIF3L/EIF3G/CELF1/EIF3K/EIF4G2	39
GO:0016209	antioxidant activity	25/2283	86/18352	3.08033e-05	0.00835137	0.00765559	HBZ/HBG2/HBB/HBA1/HBM/HBQ1/HBG1/HBA2/TXNDC2/APOM/GPX1/PTGS1/GSTO2/MGST1/SESN2/GSTZ1/GSTP1/PRXL2C/PRDX4/SELENOS/PRDX6/GSTO1/GPX4/TXNRD2/GSTK1	25

## Sheet: list of fig2F
Table S3. The list of enriched pathways between COPD patients compared with HDs.
ID	Description	GeneRatio	BgRatio	pvalue	p.adjust	qvalue	geneID	Count
GO:0042101	T cell receptor complex	62/2388	140/19559	2.59462e-21	1.7851e-18	1.59501e-18	TRAV38-1/TRDV3/TRAV20/TRDV2/TRAV8-2/TRAV1-2/TRAV39/TRBV6-4/TRBJ1-4/TRAV24/TRDV1/TRAV38-2DV8/TRAV30/TRAV35/TRAV26-1/TRBJ1-3/TRAV8-6/TRAV36DV7/TRAV12-3/TRAV10/TRAV18/TRAV14DV4/TRAV41/TRAV5/TRBJ1-6/TRAV27/TRAV17/TRAV12-2/TRBV9/TRAV22/TRAV8-1/TRAV29DV5/TRAC/TRGV2/TRAV8-4/TRAV9-2/TRAV3/TRAV21/TRBJ1-2/TRBV12-5/TRGC1/TRAV4/TRAV13-1/TRAV2/TRAV8-3/TRAT1/TRBJ1-5/TRAV12-1/TRBV10-2/TRBV18/TRBV10-3/TRAV6/TRBV…	62
GO:0098802	plasma membrane signaling receptor complex	78/2388	307/19559	1.39207e-10	4.78873e-08	4.27879e-08	OLFM2/TRAV38-1/TRDV3/TRAV20/TRDV2/ITGB8/TRAV8-2/TRAV1-2/TRAV39/IL23R/TRBV6-4/TRBJ1-4/TRAV24/TRDV1/TRAV38-2DV8/TRAV30/TRAV35/TRAV26-1/TRBJ1-3/TRAV8-6/TRAV36DV7/TRAV12-3/TRAV10/TRAV18/TRAV14DV4/TRAV41/TRAV5/TRBJ1-6/TRAV27/TRAV17/TRAV12-2/TRBV9/TRAV22/TRAV8-1/TRAV29DV5/TRAC/TRGV2/TRAV8-4/TRAV9-2/ERBB3/TRAV3/TRAV21/TRBJ1-2/TRBV12-5/TRGC1/SHANK1/TRAV4/TRAV13-1/TRAV2/TRAV8-3/TRAT1/TRBJ1-5/TRAV12-1/TRBV…	78
GO:0016607	nuclear speck	92/2388	401/19559	1.09644e-09	2.5145e-07	2.24673e-07	ZNF217/HSPA1B/ZNF830/CBY1/TOPORS/RNF34/IL16/CTR9/THRAP3/DUSP11/RBM14/ZC3H13/RBM4B/AK6/COP1/PRPF40B/HSPA1A/THOC3/CWC22/VPS72/CBLL1/GTF2H2/SNRNP40/SRPK2/SGK1/TUT1/STK17A/TRIP11/HEXIM2/ZNF638/PACSIN2/MTREX/CLK2/FTO/PLRG1/PPP1R8/HP1BP3/PRPF6/SART3/GTF2H2C/NR3C1/MSL1/ZBTB18/SRSF1/PPIG/NOC3L/JADE1/SPOP/NSL1/EIF4ENIF1/PRPF4/FOXO4/FAM193B/MAML2/CRNKL1/SRP54/PHF5A/API5/PIAS1/CDC5L/SRRM1/VIRMA/ERBIN/RBM27/…	92
GO:0019957	C-C chemokine binding	15/2319	24/18352	1.36343e-08	8.01133e-06	7.73155e-06	CXCR6/CCR8/CCR5/CXCR3/CXCR5/CCR4/CCR3/CCR7/CX3CR1/CCR2/CXCR2/CCR1/CXCR1/ACKR3/ZFP36	15
GO:0019787	ubiquitin-like protein transferase activity	100/2319	457/18352	1.81148e-08	8.01133e-06	7.73155e-06	TRIM49D2/TRIM49D1/PEX12/TOPORS/TRIM21/TRIM23/TRIM61/BCOR/RNF34/MED7/TRIM47/TRIM68/FBXO2/NHLRC4/RMND5A/UBE2T/TRIM5/TRIM2/MED20/TRIM27/ASB2/FBXO30/KLHL21/MED11/OBI1/COP1/DTX1/BRCA1/RFFL/MEFV/TRIM32/UBOX5/TRIM56/HLTF/RNF14/XIAP/TNFAIP1/CBLL1/MED12/MED1/DTX3L/GID4/KLHL9/RNF20/DTX2/AKTIP/FBXO22/RNF25/RNF145/HERC4/HERC2/FBXL3/MAEA/TRIM35/RNF185/RNF146/NOSIP/TRIM4/UBE2W/UBE4A/BIRC2/MED31/CNOT4/PIAS4/MSL…	100
GO:0032259	methylation	84/2289	371/18866	8.157e-09	1.60503e-05	1.5567e-05	METTL18/BTG2/TRMT1L/FAM98B/ARMT1/EEF1AKNMT/N6AMT1/PYGO2/PPM1D/KDM4D/BCOR/TRMT5/RAB3D/BCDIN3D/MRM1/CTR9/MAT2B/LCMT2/GATA3/PRMT6/ZC3H13/FAM86C1P/PRDM8/SPOUT1/TRMT13/CMTR2/MPHOSPH8/TDRKH/ZNF274/BRCA1/WDR5B/CTCF/EEF1AKMT3/PCMTD1/CBLL1/IWS1/TGS1/LRTOMT/MIS18A/ZNF304/ASH2L/PRDM1/RBBP5/RNF20/RAMAC/TRMT12/PARP1/MTO1/SIRT1/TRMT10A/METTL6/PCMTD2/EEF2KMT/TRMT10C/ATPSCKMT/METTL2A/EMG1/NSUN5/MTERF4/KMT5B/RRP8…	84
GO:0006399	tRNA metabolic process	47/2289	186/18866	6.01981e-07	0.000507642	0.000492357	PARS2/C9orf64/MOCS3/TRMT1L/FAM98B/TRMT5/BCDIN3D/RPP25L/LCMT2/MTFMT/POP1/EXOSC3/CTU1/TRMT13/TP53RK/FARSA/AARS1/POLR3K/DDX1/OSGEPL1/DARS2/HARS2/TRMT12/AARS2/MTO1/TRMT10A/ELP3/NARS2/ALKBH1/METTL6/TRMT10C/LARS2/PUS3/DUS2/EARS2/YARS2/METTL2A/RPP38/TRUB1/NAT10/EEF1E1/TRMT10B/TRNT1/TARS2/EXOSC8/NARS1/TRMU	47
