# Supplementary material for: Dysregulated NK cell activation and myeloid-lymphoid imbalance underpin COPD progression: insights from high-dimensional immune profiling and smoking-induced immune remodeling
Source: Front Immunol. 2025 Sep 19;16:1623319. doi: 10.3389/fimmu.2025.1623319 (PMC12491182; doi:10.3389/fimmu.2025.1623319)
Supplement: Supplementary file 4 [file DataSheet4.xlsx]

## Sheet: list  of 4B 
Table S4. The genes differentially expressed between COPD patients with stage 2-4 compared with stage 1 and their enriched pathways.
gene_id	Fold change	log2FoldChange	pvalue	padj
AC104958.1	16.1838	4.01648	0.00446923	0.0349389
LCN8	14.3117	3.83912	0.0063934	0.0437824
VIT	12.7863	3.67653	0.000264779	0.00563401
RHOT1P2	8.96333	3.16404	0.000906796	0.0126195
TRDJ3	7.95522	2.9919	0.000635196	0.010119
RAI14	6.15049	2.6207	0.00363582	0.0304134
CYP4F29P	6.03552	2.59348	0.000930142	0.0128382
TRGV1	5.70255	2.51161	0.00334781	0.0289042
GLI3	5.68693	2.50765	0.00244582	0.023704
C6orf201	5.61844	2.49017	0.00132741	0.0156547
AC025031.4	5.60536	2.48681	0.00251016	0.0240726
SPAG17	5.46286	2.44966	0.00252069	0.0241233
AC116552.1	5.37086	2.42515	0.00121418	0.0148707
TRAV8-5	5.08891	2.34736	0.00650318	0.0441846
FAM214BP1	4.9407	2.30471	0.000256946	0.00554329
AC025569.1	4.89369	2.29092	0.00401075	0.0324215
FAR2P3	4.84904	2.2777	0.00445612	0.0348769
AP001469.1	4.72631	2.24071	0.000359339	0.00695031
LINC02598	4.52888	2.17915	0.00269843	0.0251916
AC008750.4	4.5119	2.17373	0.00218441	0.0219358
ANKRD20A11P	4.48066	2.16371	0.000256417	0.00554142
MUC16	4.35074	2.12126	0.00421643	0.0335735
AL132642.1	4.33763	2.11691	9.24453e-05	0.00277377
LRRN3	4.21527	2.07563	0.00354501	0.0299315
TRGV8	4.13684	2.04853	7.20963e-07	0.000103989
AL691432.1	4.13145	2.04665	0.00153332	0.0172396
TRAV26-2	4.09004	2.03211	0.00237846	0.0233417
AC011330.1	4.07043	2.02518	1.31337e-05	0.000718725
TRPC3	3.96786	1.98836	0.000231635	0.00519994
TRGV7	3.96668	1.98793	3.27241e-09	2.72832e-06
CCDC144B	3.78578	1.92059	0.00105047	0.0137169
NUAK1	3.77694	1.91722	0.00473683	0.0363829
LGI2	3.75297	1.90803	0.00136909	0.0159896
IFNA20P	3.74278	1.90411	0.00684761	0.0458468
AC099521.2	3.70586	1.88981	0.00482205	0.0368952
AC022150.4	3.70119	1.88799	1.38281e-09	1.39615e-06
PLD5P1	3.67957	1.87954	0.0037903	0.0312143
SGCD	3.62927	1.85968	1.08899e-05	0.000642983
AC006511.3	3.50653	1.81004	0.00361806	0.0303381
KRT17P8	3.50384	1.80894	0.000809586	0.0118808
LINC02495	3.48287	1.80028	0.00284893	0.0261137
AC026150.1	3.46115	1.79125	0.000160561	0.00407639
KLRC3	3.4361	1.78077	7.49987e-05	0.00245056
AC253536.3	3.42199	1.77483	0.00406717	0.0327205
TRDV2	3.41418	1.77154	0.000746002	0.0112334
CCDC152	3.37366	1.75431	4.6374e-05	0.00177907
AL031320.2	3.36742	1.75164	1.29883e-05	0.000712697
FAR2P2	3.33088	1.7359	0.00630604	0.0433564
RORB	3.3105	1.72705	0.00596232	0.0418046
GOLGA8K	3.25764	1.70383	0.000737048	0.0111485
PARS2	3.2518	1.70124	0.000800497	0.0117967
ANKRD35	3.24097	1.69642	0.000827579	0.0120139
EGR1	3.23535	1.69392	0.000257671	0.00554814
EPHB3	3.18633	1.6719	0.00194645	0.0202859
AL590550.1	3.1122	1.63794	0.00354597	0.0299315
AC099677.1	3.09358	1.62928	5.20367e-05	0.00190014
AC008033.3	3.07233	1.61933	0.000965811	0.0131685
PLCB2-AS1	3.06116	1.61408	0.00333212	0.0288037
TRGV2	3.05135	1.60945	0.000434821	0.00793594
EOMES	3.02618	1.5975	4.08502e-09	2.72832e-06
AL133243.2	3.01213	1.59078	0.00086495	0.0122955
AC108925.1	2.97719	1.57395	0.000117598	0.00330113
LINC01801	2.9769	1.57381	0.00017855	0.00436403
CYP46A1	2.97633	1.57353	0.00182531	0.0194606
TUBB4A	2.97392	1.57237	0.000406641	0.00757119
AC022395.1	2.9733	1.57207	0.00175429	0.0190044
APOA1-AS	2.97237	1.57161	0.00381266	0.0313218
DTHD1	2.93244	1.5521	4.48186e-06	0.000356903
C4orf50	2.92481	1.54834	0.000187772	0.00448555
AC053513.2	2.92059	1.54626	0.00127083	0.0152568
AC108463.3	2.92024	1.54609	0.00179384	0.0192729
ZBED6	2.91709	1.54453	0.000338944	0.0066385
LBX2	2.90383	1.53796	0.00118668	0.0146812
LINC00624	2.90075	1.53643	1.01623e-05	0.000619955
SH3RF2	2.89144	1.53179	0.00303931	0.0272284
FOXD2	2.87454	1.52333	0.00294926	0.026706
OLFM2	2.85516	1.51357	0.000217326	0.00497559
GPR15	2.85207	1.51201	0.000826681	0.0120095
AC130448.2	2.84094	1.50637	0.00377734	0.0311839
IL17RB	2.8364	1.50406	1.01567e-05	0.000619955
AL645929.1	2.83538	1.50354	7.23997e-05	0.00238884
AC243829.2	2.81715	1.49424	0.00124172	0.0150595
KLRK1-AS1	2.817	1.49416	2.29599e-08	9.86444e-06
AC006033.2	2.81646	1.49388	4.66413e-06	0.000360854
DGKK	2.81362	1.49243	0.00229406	0.0227658
IQCD	2.80775	1.48942	0.00104525	0.013707
KLRK1	2.78995	1.48024	4.25871e-06	0.000346474
COL4A3	2.7738	1.47187	0.00331806	0.0287171
LINC00612	2.77193	1.47089	0.00138056	0.0160582
BBS12	2.73335	1.45067	0.000309526	0.00625026
LINC00943	2.72864	1.44818	3.28468e-05	0.00140601
PODN	2.69948	1.43268	0.000219525	0.00502023
SIGLEC6	2.69943	1.43265	4.51051e-05	0.00175493
FASLG	2.67405	1.41903	0.000804017	0.0118335
NADK2-AS1	2.6605	1.4117	0.00674104	0.0453588
TP63	2.65907	1.41092	0.00770507	0.0492993
COLGALT2	2.65804	1.41036	0.00159502	0.0176871
AC016586.1	2.65655	1.40955	0.00466007	0.0359712
KLRC2	2.65453	1.40845	0.00438196	0.0345374
AP002358.2	2.63601	1.39836	0.00187385	0.0198005
TATDN2P2	2.62837	1.39417	1.71302e-07	3.60323e-05
AC073349.2	2.60106	1.3791	0.00668951	0.0451173
C1QL3	2.59249	1.37434	2.83104e-06	0.000261038
ZNF2	2.58372	1.36945	0.00359236	0.0302127
AMACR	2.57665	1.3655	0.00238927	0.0233747
AL645929.2	2.5709	1.36228	0.000337562	0.0066385
AC067930.4	2.55962	1.35593	0.00191633	0.0200436
TIMM23B-AGAP6	2.55385	1.35267	0.00045617	0.00815172
TLR3	2.5474	1.34902	0.00046244	0.00821318
ANKRD61	2.54389	1.34704	0.00116292	0.0145225
CDHR1	2.54272	1.34637	2.13527e-06	0.000211504
TRGV10	2.53777	1.34356	4.17673e-05	0.00167342
LGR6	2.5244	1.33594	0.000228415	0.00515926
AC055811.4	2.51294	1.32938	1.38054e-05	0.00074939
AC092881.1	2.5008	1.32239	0.00170704	0.0186325
NCR3LG1	2.5	1.32193	7.66376e-06	0.000507391
AP001363.1	2.49943	1.3216	0.00192804	0.0201412
ENPP5	2.47969	1.31016	2.90168e-05	0.00129346
AC093330.3	2.44357	1.28899	0.0004808	0.00839135
MRPS31P5	2.44259	1.28841	1.53711e-06	0.000166876
AC012513.3	2.43768	1.28551	6.17601e-05	0.00213183
AP001372.2	2.43597	1.2845	0.00104535	0.013707
FNBP1P1	2.42505	1.27802	0.00073011	0.0111093
GZMH	2.41906	1.27445	0.000598809	0.0098227
CLNK	2.41879	1.27429	0.00353869	0.0299315
AL713852.1	2.41093	1.26959	0.00406679	0.0327205
TRAJ3	2.40519	1.26615	0.00221886	0.0221737
KLRC4	2.39998	1.26302	0.000656463	0.0103401
TRBJ1-6	2.39446	1.2597	0.000187921	0.00448555
TRGV4	2.38279	1.25265	0.006271	0.0432038
FRMPD3	2.3764	1.24878	4.13494e-05	0.0016666
DLG5	2.37569	1.24835	0.000264669	0.00563401
LAX1	2.36364	1.24101	3.34734e-06	0.000287084
MYBL1	2.36297	1.2406	1.20175e-06	0.000148876
C1orf21	2.36085	1.23931	5.79118e-05	0.00203376
EHHADH	2.3579	1.2375	0.000837822	0.0120904
LINC02725	2.35622	1.23647	0.00770482	0.0492993
CMKLR1	2.35244	1.23416	1.928e-06	0.000198633
AP000866.6	2.34961	1.23242	0.000118409	0.00330709
LINC01597	2.34751	1.23113	0.00256453	0.0244156
AP001107.9	2.34003	1.22653	0.00419089	0.0334475
AL359922.2	2.33648	1.22434	0.000496436	0.00860474
AC092053.5	2.33506	1.22346	0.00030625	0.00621518
EPB41L4A	2.33281	1.22207	0.00540274	0.0394702
AL157935.2	2.33188	1.22149	4.93092e-05	0.00182029
ANKRD20A5P	2.33091	1.2209	0.00137989	0.0160582
AC034238.1	2.32562	1.21761	0.00142558	0.0164027
AC010203.1	2.32521	1.21736	0.00419233	0.0334475
COL4A4	2.31189	1.20907	0.00624133	0.0430526
PKD1P4	2.3102	1.20802	6.19157e-08	1.86607e-05
FAM111A-DT	2.30545	1.20505	3.31061e-05	0.00141334
KLRG1	2.29183	1.1965	1.93814e-05	0.000958066
RN7SL1	2.28283	1.19082	5.2423e-05	0.00191079
PALLD	2.27789	1.1877	1.00887e-07	2.58823e-05
TRGC2	2.27629	1.18669	0.00318754	0.028067
LINC02520	2.27592	1.18645	0.00740011	0.0480483
ANTXRLP1	2.27077	1.18318	0.00604611	0.0422308
C11orf45	2.26655	1.1805	0.00505589	0.0378843
CX3CR1	2.26049	1.17664	0.0011221	0.0141947
NCR3	2.23878	1.16271	1.24137e-06	0.000151119
EDARADD	2.23241	1.1586	0.00123685	0.0150275
HAVCR1	2.21828	1.14944	0.00179011	0.0192479
BCAR3	2.21573	1.14778	0.0016052	0.0177708
AL450263.1	2.20222	1.13896	0.00729168	0.0477435
ADAMTS5	2.19863	1.1366	0.00185088	0.0195987
TRAV14DV4	2.19744	1.13582	0.0013851	0.0160836
KLRC4-KLRK1	2.19686	1.13544	4.55121e-05	0.00176396
ZNF208	2.19505	1.13425	0.00512036	0.0382521
GUSBP13	2.19369	1.13336	0.00388568	0.031664
LINC02481	2.19159	1.13198	4.06971e-07	6.84831e-05
LINC02084	2.1891	1.13034	8.90391e-06	0.000568286
CPLANE1	2.18696	1.12893	2.21942e-12	9.09232e-09
SMIM11A	2.18676	1.1288	0.00296499	0.0267979
APBA1	2.1859	1.12823	0.00231524	0.0229255
EML6	2.17811	1.12307	0.000622858	0.0100298
TRBJ1-3	2.17475	1.12085	0.00765124	0.0490816
AC008957.1	2.17387	1.12027	0.00350033	0.0297109
C2CD4D-AS1	2.17021	1.11783	0.000631048	0.0100973
MANEA-DT	2.16964	1.11746	0.00288254	0.0263381
PANK1	2.16813	1.11645	0.000137117	0.00363627
ADGRG5	2.16596	1.11501	9.09884e-10	1.08078e-06
ADGRB2	2.16507	1.11441	0.00304422	0.0272602
MGC16275	2.16436	1.11394	0.000592264	0.0097709
CLEC12A	2.16406	1.11374	0.0062161	0.0429575
TRDC	2.16079	1.11156	0.00187653	0.019808
XCL2	2.15802	1.10971	0.00104502	0.013707
AC122129.1	2.15737	1.10927	5.42917e-05	0.00195073
CPAMD8	2.1572	1.10916	1.22967e-05	0.000695384
CCDC136	2.14092	1.09823	3.34761e-06	0.000287084
RN7SL15P	2.1387	1.09673	0.00525149	0.0387869
CD200R1	2.1359	1.09484	0.00117597	0.0146396
IGFBP3	2.11604	1.08137	0.00288753	0.0263598
SCD5	2.11018	1.07737	0.00198291	0.0205654
KIAA1671	2.10616	1.07462	0.000769069	0.0114866
GUSBP2	2.1056	1.07423	0.00268486	0.0251346
AC004918.3	2.10533	1.07405	0.000380816	0.00724087
CHAD	2.10197	1.07174	0.00409146	0.0328635
TRGV3	2.10174	1.07158	0.00106202	0.0137558
ERBB2	2.09747	1.06865	0.00211011	0.021401
SHF	2.09739	1.0686	0.00366828	0.030571
MIAT	2.09474	1.06677	0.000242984	0.00536825
A2MP1	2.09148	1.06453	4.36832e-05	0.00170949
ZNF470	2.09144	1.0645	0.00703221	0.0466496
ST8SIA6	2.08817	1.06224	0.000251716	0.00546549
TBX21	2.08775	1.06195	0.000693673	0.0106926
ADGRG1	2.08773	1.06193	0.00128276	0.015333
TGFBR3	2.08576	1.06058	0.000227868	0.00515845
IKZF2	2.08517	1.06016	2.91871e-05	0.00129818
PIK3R3	2.08145	1.05759	8.82407e-05	0.00271209
SLC4A4	2.07646	1.05413	0.00143892	0.0165279
LINC01871	2.07439	1.05269	0.00298496	0.0269447
TRBJ2-6	2.07086	1.05023	0.00205222	0.0210252
AL355916.2	2.06751	1.04789	0.000206106	0.00478378
PPP2R2B	2.06668	1.04732	0.000333063	0.00658076
E2F3P1	2.06636	1.04709	9.67956e-05	0.00284926
LINC02812	2.06357	1.04514	0.00686414	0.0459422
TRBJ2-3	2.06256	1.04444	0.000402926	0.0075228
RGS9	2.06071	1.04314	0.0021992	0.0220499
C9orf64	2.06046	1.04297	0.00111614	0.0141551
CD160	2.05686	1.04044	0.000175765	0.00431778
AC005329.3	2.05031	1.03584	0.00292929	0.026637
XYLB	2.04569	1.03259	0.00540851	0.0394702
SAMD3	2.04129	1.02948	1.60245e-06	0.000172225
ZNF879	2.03769	1.02693	8.00656e-06	0.000524923
FCRL3	2.03641	1.02603	0.00150037	0.0169714
AATBC	2.03635	1.02598	7.30125e-05	0.0023973
GZMB	2.02518	1.01805	0.000607932	0.00991006
STYK1	2.02468	1.01769	0.000174726	0.00430273
Z82243.1	2.01957	1.01405	0.00583473	0.0413081
FGFBP2	2.01354	1.00973	0.00672486	0.0452952
ERI2	2.0128	1.0092	0.000576835	0.00957897
CACNA2D2	2.01227	1.00883	0.00405971	0.0326865
ZNF322	2.00774	1.00558	5.09368e-05	0.00186673
ACAD11	2.00485	1.0035	0.000489276	0.00850255
MGAT3	2.00472	1.0034	0.00373899	0.0310067
AC006059.1	2.0033	1.00238	1.91541e-05	0.000954141
CLDN9	-2.00023	-1.00017	6.50534e-08	1.88425e-05
FAM13A	-2.001	-1.00072	6.49017e-07	9.55489e-05
U47924.3	-2.00173	-1.00125	0.00718856	0.0472829
TCN2	-2.0019	-1.00137	0.0052443	0.0387763
ZNF230	-2.00235	-1.00169	4.82922e-05	0.00180239
IL23A	-2.0065	-1.00468	0.000213246	0.00489884
AC084871.3	-2.00731	-1.00526	0.00322963	0.0282565
TUFT1	-2.00789	-1.00568	0.00013744	0.0036374
ZBP1	-2.00794	-1.00571	0.00271297	0.0253039
SOCS3	-2.00809	-1.00582	0.00328877	0.0285512
AL513477.2	-2.00815	-1.00586	0.00513318	0.0382873
PELI1	-2.00871	-1.00627	8.98728e-05	0.00274333
CNIH2	-2.0102	-1.00734	4.52469e-06	0.000356903
AC113208.5	-2.01202	-1.00864	0.000786066	0.0116612
PXYLP1	-2.01293	-1.0093	0.0015631	0.0174481
RNA5SP498	-2.01455	-1.01046	0.00016975	0.0042162
ALOX5AP	-2.01592	-1.01144	0.000188197	0.00448555
TNFAIP3	-2.02056	-1.01475	0.00250781	0.0240685
AC093388.1	-2.02479	-1.01777	0.00403926	0.0325868
MIR3945HG	-2.02863	-1.02051	0.00577322	0.0409911
CLEC4E	-2.03028	-1.02168	0.00159231	0.0176667
CDC42P5	-2.03403	-1.02434	0.000303374	0.00618791
TOB1	-2.03625	-1.02591	0.000961467	0.013127
GALNT14	-2.03681	-1.02631	0.000726418	0.011079
CPD	-2.03983	-1.02845	0.0014186	0.0163503
AC011447.3	-2.0439	-1.03133	0.000819845	0.0119618
TAMALIN	-2.044	-1.03139	0.000257978	0.00554814
ADGRG3	-2.04796	-1.03419	0.000202369	0.00471875
RGS17P1	-2.04907	-1.03497	2.32438e-05	0.0011096
PLSCR1	-2.05107	-1.03638	0.00177514	0.019138
SFN	-2.05118	-1.03646	1.39096e-06	0.000162024
LINC02656	-2.0521	-1.0371	1.75757e-05	0.000893971
PPIAP51	-2.05393	-1.03839	0.00543921	0.0396227
HECW2	-2.05584	-1.03973	0.00149241	0.0169341
NPM1P29	-2.05737	-1.0408	0.00181595	0.019443
AC019254.1	-2.05737	-1.0408	0.00397873	0.0321981
WDFY3-AS2	-2.05858	-1.04165	0.000292617	0.0060294
AL603839.4	-2.05896	-1.04192	0.00193294	0.0201803
AC032044.1	-2.05919	-1.04208	0.000261825	0.00559474
YES1P1	-2.05983	-1.04252	0.00181984	0.0194522
TXNDC2	-2.06113	-1.04343	0.00493557	0.0373413
IER3	-2.06642	-1.04713	0.0012972	0.0154507
GLIS2	-2.06659	-1.04725	0.00394895	0.0319988
HOXA-AS2	-2.06928	-1.04913	0.000975476	0.0132467
AC004951.3	-2.07084	-1.05022	0.00523346	0.0387387
HROB	-2.07331	-1.05193	0.000604768	0.00988033
AC074132.1	-2.07465	-1.05287	0.000697995	0.010751
AC079209.1	-2.07815	-1.0553	0.00160376	0.0177645
PGLYRP1	-2.08013	-1.05667	7.61574e-05	0.0024764
AC135507.1	-2.08093	-1.05723	0.00407369	0.0327598
AC136475.9	-2.08193	-1.05792	0.000125222	0.00343094
IL1RN	-2.08299	-1.05865	6.31354e-05	0.00216084
H4C9	-2.08367	-1.05913	2.94344e-05	0.00130344
ZNF552	-2.08493	-1.06	8.28334e-05	0.00260133
AC007546.1	-2.08574	-1.06056	5.58582e-05	0.00197885
AC010542.5	-2.08592	-1.06068	6.55919e-07	9.55489e-05
ETS2	-2.0863	-1.06094	4.04963e-05	0.001652
AL162430.1	-2.09149	-1.06453	0.000200185	0.0046895
FAM209B	-2.09839	-1.06928	1.9391e-10	2.85143e-07
AL031280.1	-2.09857	-1.0694	0.00345354	0.0294872
DBH-AS1	-2.09888	-1.06962	0.000822762	0.0119795
AC005776.2	-2.10015	-1.07049	0.0010026	0.0134433
BEND7	-2.10075	-1.0709	0.00647563	0.044102
AC108673.2	-2.10261	-1.07218	2.86002e-05	0.00128625
AC116407.2	-2.10432	-1.07335	0.000996296	0.0133943
AC116651.1	-2.10518	-1.07394	0.00104958	0.0137169
UBALD2	-2.10592	-1.07445	2.67856e-09	2.45855e-06
APOBEC3A	-2.10662	-1.07493	0.000924018	0.0127887
PLIN4	-2.11351	-1.07964	8.43638e-06	0.000544268
SLC11A1	-2.11602	-1.08135	0.000244861	0.0053695
TMEM119	-2.11775	-1.08253	0.00545162	0.0396328
AC104841.1	-2.12335	-1.08634	3.43986e-05	0.00145927
AC125437.1	-2.12349	-1.08644	0.000320551	0.00641516
RNU4-47P	-2.12368	-1.08657	1.60344e-06	0.000172225
IRAK3	-2.12535	-1.0877	0.000745639	0.0112334
MUC1	-2.12652	-1.08849	1.74257e-05	0.000888579
AL135978.1	-2.12807	-1.08954	2.70022e-05	0.00123922
ARHGAP24	-2.12863	-1.08993	3.22511e-05	0.00140053
FAM238A	-2.13764	-1.09602	3.37555e-08	1.31082e-05
SEMA6B	-2.14075	-1.09811	0.00113639	0.014324
AC004825.2	-2.14083	-1.09817	7.69348e-05	0.00249134
PHC2	-2.14653	-1.102	2.87958e-05	0.0012893
BEAN1-AS1	-2.147	-1.10232	0.003474	0.0295783
LINC02217	-2.14823	-1.10315	0.00331602	0.0287137
BCL3	-2.15115	-1.10511	3.04963e-07	5.59829e-05
AC099811.6	-2.15206	-1.10572	0.000384353	0.0072944
ST6GALNAC3	-2.15341	-1.10663	0.00120905	0.0148415
SLA	-2.15787	-1.10961	0.000953037	0.0130477
HSD17B13	-2.16587	-1.11495	1.12923e-09	1.20013e-06
PPARG	-2.16759	-1.11609	0.00338741	0.0291196
AL110115.2	-2.16858	-1.11675	0.00323435	0.0282732
TTC39A	-2.17051	-1.11803	3.79709e-09	2.72832e-06
RELL1	-2.17095	-1.11832	0.000163565	0.00411383
ACSL1	-2.17125	-1.11853	0.000157203	0.00402611
AC020636.1	-2.17243	-1.11931	0.00623005	0.0430328
CNN2P1	-2.17672	-1.12216	2.39346e-05	0.00112923
U52112.1	-2.17755	-1.12271	0.00177121	0.0191105
RGL4	-2.17756	-1.12271	2.89706e-05	0.00129346
C1orf226	-2.18361	-1.12672	0.00643944	0.0439891
MMP25	-2.18447	-1.12729	1.01505e-05	0.000619955
AC132872.3	-2.18556	-1.128	9.67379e-07	0.000131988
LINC02289	-2.18674	-1.12878	0.00293108	0.026637
ASAP1-IT2	-2.1872	-1.12909	2.30738e-05	0.0011041
LHFPL5	-2.18736	-1.12919	1.9901e-06	0.00020399
RN7SKP127	-2.18768	-1.1294	0.000800934	0.0117967
AC113143.2	-2.19314	-1.133	1.69862e-05	0.000875006
C4orf19	-2.19381	-1.13344	0.000273306	0.00571439
AC011676.2	-2.1972	-1.13566	0.00676691	0.0454421
CYB5R2	-2.20104	-1.13819	0.00610859	0.0424908
AC073548.1	-2.20221	-1.13895	0.00107075	0.0138246
AL008729.2	-2.20621	-1.14157	0.00303211	0.0272001
IMPDH1P10	-2.20818	-1.14286	0.00242999	0.0236134
AC004846.2	-2.20832	-1.14295	6.17484e-08	1.86607e-05
MEIS1	-2.20948	-1.14371	0.00263919	0.0248684
AL513327.1	-2.21138	-1.14495	0.000633159	0.010115
SYN2	-2.21277	-1.14585	0.000295181	0.0060588
AL512378.1	-2.2219	-1.1518	9.20687e-05	0.00276658
PFKFB3	-2.22253	-1.1522	0.000673313	0.0105184
FAM167B	-2.22421	-1.1533	0.00657332	0.044461
H3C10	-2.22575	-1.15429	0.00651402	0.0442292
LRG1	-2.23173	-1.15816	9.2803e-05	0.00278037
RNU6-118P	-2.23398	-1.15962	4.78999e-09	2.76355e-06
NLRP6	-2.23779	-1.16207	0.000683757	0.010629
AC005622.1	-2.23926	-1.16302	0.000194501	0.00459365
CYSTM1	-2.24005	-1.16353	1.66026e-06	0.000176451
CPXM1	-2.24769	-1.16844	0.00155473	0.0174028
ANXA3	-2.24992	-1.16987	0.000146229	0.00380515
AC016737.1	-2.25093	-1.17052	0.00646762	0.0440623
EXTL3-AS1	-2.25279	-1.17171	1.11937e-07	2.71186e-05
KCNJ2	-2.25379	-1.17235	0.000145106	0.00378569
RSPH14	-2.26046	-1.17661	0.00618862	0.0428556
ZNF107	-2.26147	-1.17726	0.000293457	0.00604056
EIF2AK2	-2.26327	-1.17841	0.000207977	0.00482167
AC118658.1	-2.26432	-1.17908	0.000704762	0.0108286
AC061992.2	-2.2689	-1.18199	0.00545238	0.0396328
GNG10	-2.2703	-1.18288	0.000720433	0.0110043
DHDH	-2.27408	-1.18529	0.00026078	0.00559015
TNFRSF12A	-2.27755	-1.18748	0.00138132	0.0160582
IL1R1	-2.27757	-1.1875	0.000172811	0.0042712
H4C8	-2.27803	-1.18779	4.4968e-09	2.72832e-06
SLC22A1	-2.27914	-1.18849	0.000176387	0.00432256
LOXL1	-2.28375	-1.19141	0.00380329	0.0312703
AC087672.2	-2.2863	-1.19301	0.000128194	0.00347001
LLCFC1	-2.28918	-1.19483	0.00039896	0.00748022
CFAP58-DT	-2.29132	-1.19618	4.10548e-05	0.0016666
AC108673.3	-2.3064	-1.20564	2.29212e-06	0.000220404
LINC02596	-2.31031	-1.20808	6.48901e-06	0.000451836
AC090907.1	-2.31087	-1.20844	0.00111338	0.01414
LGI4	-2.31477	-1.21087	0.000760036	0.0113938
SLC8A1-AS1	-2.31853	-1.21321	0.000675497	0.0105412
NFKBIA	-2.3198	-1.214	0.000972726	0.0132297
DMRTC2	-2.3207	-1.21456	0.00106559	0.0137845
GLDN	-2.32292	-1.21594	0.00421178	0.0335497
ACBD7	-2.33036	-1.22055	0.00599911	0.0419774
PER1	-2.33438	-1.22304	0.00175946	0.0190343
ERLIN1	-2.33453	-1.22313	0.000613848	0.0099402
GK3P	-2.33475	-1.22327	0.000270555	0.00570221
INKA2-AS1	-2.33556	-1.22377	0.00652377	0.0442638
CSNK1A1L	-2.33909	-1.22595	0.000166194	0.0041534
AC020931.1	-2.34167	-1.22754	0.000630437	0.0100958
AL035658.1	-2.34798	-1.23142	0.00252199	0.0241244
AL162741.1	-2.35648	-1.23663	4.65734e-05	0.00177907
ENTPD2	-2.36222	-1.24014	0.000972917	0.0132297
CFAP45	-2.36668	-1.24286	0.000123623	0.00340097
IRF7	-2.36864	-1.24406	0.000120039	0.00333877
H2AC8	-2.37091	-1.24544	0.00165391	0.0181705
AC132938.2	-2.37248	-1.24639	0.00715536	0.0471567
CCDC194	-2.37521	-1.24805	0.00237377	0.0233304
CXCL3	-2.37938	-1.25059	0.000106883	0.00308884
KCNJ2-AS1	-2.38043	-1.25122	8.14204e-06	0.000532079
HP	-2.38855	-1.25614	0.00101223	0.0134829
AC017028.2	-2.38905	-1.25644	7.53199e-05	0.00245708
CHRNA2	-2.39293	-1.25878	0.00691108	0.0461188
CLEC18C	-2.39615	-1.26072	0.00542776	0.0395821
BEAN1	-2.39891	-1.26238	0.000245128	0.0053695
INSL3	-2.3991	-1.26249	1.03281e-05	0.000623273
AC026803.1	-2.39994	-1.263	0.00530571	0.0390303
RNF175	-2.40016	-1.26313	2.44619e-06	0.000231905
CICP27	-2.40474	-1.26588	0.000129981	0.00349961
AC106028.3	-2.40534	-1.26624	1.73977e-06	0.000181432
AC135983.4	-2.40551	-1.26634	0.00756329	0.048751
DOCK6	-2.40835	-1.26805	3.23057e-06	0.00028363
TNXA	-2.40998	-1.26902	0.000189733	0.0045127
AC021321.2	-2.41096	-1.26961	0.000688723	0.0106679
KCNK7	-2.41187	-1.27015	4.23204e-05	0.00167794
RPS15AP30	-2.41364	-1.27121	0.000702098	0.0107978
AL139424.2	-2.41915	-1.2745	1.41861e-06	0.000162761
AC093849.4	-2.42029	-1.27518	0.00273362	0.0254486
FCGR1A	-2.42727	-1.27934	0.00115295	0.0144337
AL031777.1	-2.43997	-1.28686	0.0010385	0.0136615
TOB1-AS1	-2.44597	-1.29041	0.00611596	0.0425258
HS3ST3B1	-2.44663	-1.2908	0.000245222	0.0053695
BASP1-AS1	-2.45355	-1.29487	0.00013598	0.00362397
AC139491.5	-2.4556	-1.29608	0.00739911	0.0480483
AP001160.4	-2.46313	-1.30049	0.0065657	0.0444456
H2BC5	-2.46316	-1.30051	1.92745e-05	0.000956288
AL021807.1	-2.46745	-1.30302	0.00325495	0.0284002
ASPRV1	-2.47068	-1.30491	3.62306e-05	0.00152101
RPL21P123	-2.47477	-1.30729	0.00467039	0.0360371
PXT1	-2.4749	-1.30737	0.00276231	0.0256046
MIR6750	-2.47898	-1.30975	0.000131957	0.00353396
C1QA	-2.47898	-1.30975	0.00695438	0.0463091
SPAG6	-2.48078	-1.31079	0.00274932	0.025525
AC069549.1	-2.48233	-1.3117	0.000465688	0.00823436
ZDHHC19	-2.48701	-1.31441	0.005214	0.0387082
AL513008.1	-2.49574	-1.31947	0.0048135	0.0368597
AC011933.1	-2.49707	-1.32023	0.00124436	0.0150643
CDK5R1	-2.50134	-1.3227	8.36578e-05	0.00262314
BCL2L14	-2.5025	-1.32337	0.00722078	0.0473995
LYPD4	-2.50951	-1.3274	2.03901e-05	0.000995052
AC018628.2	-2.51633	-1.33132	0.00564945	0.0404434
AC009121.2	-2.51787	-1.3322	2.85143e-05	0.00128525
AL031719.2	-2.52066	-1.3338	0.00487584	0.037042
IFITM3P2	-2.52825	-1.33814	0.000163592	0.00411383
AL035685.1	-2.52851	-1.33829	0.00472005	0.0363178
AL035661.1	-2.52905	-1.3386	0.00599944	0.0419774
ARMC12	-2.52968	-1.33895	0.000129776	0.00349875
CACNA1A	-2.53331	-1.34103	4.6568e-05	0.00177907
SLC12A5-AS1	-2.53771	-1.34353	0.00262688	0.0248012
AC005224.3	-2.54024	-1.34497	0.000339717	0.00664077
AC107909.2	-2.54606	-1.34827	0.000247711	0.00540481
IFITM3	-2.54802	-1.34938	0.00156816	0.0174564
RAP1GAP	-2.55308	-1.35224	1.3549e-06	0.000160938
RAB3IL1	-2.55766	-1.35482	0.00299856	0.0270071
C5orf67	-2.56359	-1.35817	1.13016e-05	0.000655682
NSG2	-2.57388	-1.36394	0.00514852	0.0383773
MRS2P2	-2.58571	-1.37056	5.33346e-06	0.000387729
DUSP13	-2.58716	-1.37137	0.000386994	0.00732768
SMPD5	-2.59174	-1.37392	8.12744e-05	0.00258046
TEX45	-2.5965	-1.37657	0.00610004	0.0424708
SLC5A9	-2.59702	-1.37686	6.16738e-05	0.00213183
AL627309.6	-2.60392	-1.38068	2.25135e-12	9.09232e-09
CNTNAP3P2	-2.60958	-1.38382	0.00439637	0.0346105
MROCKI	-2.61086	-1.38452	0.000370237	0.00710201
FLT1	-2.63389	-1.39719	0.000805312	0.0118391
GRK7	-2.63685	-1.39882	0.00743069	0.0481687
AGRN	-2.64149	-1.40135	0.000244214	0.0053695
AP002336.1	-2.64474	-1.40312	3.13427e-05	0.00136992
AC136475.7	-2.65321	-1.40774	0.0044419	0.0348196
C4BPB	-2.664	-1.41359	0.00112262	0.0141947
CHMP4BP1	-2.66828	-1.41591	3.73904e-08	1.3246e-05
C1orf194	-2.67307	-1.4185	0.00735004	0.0479
AL157395.1	-2.69259	-1.42899	0.00237428	0.0233304
ASPH	-2.6926	-1.429	8.48936e-05	0.00264494
MAPK10	-2.7066	-1.43648	0.000472874	0.00832008
IRS2	-2.72071	-1.44398	0.000267372	0.00567723
AL096701.1	-2.72272	-1.44505	0.000166416	0.00415381
AL355377.2	-2.72601	-1.44679	0.00211865	0.0214446
ORM1	-2.73246	-1.4502	0.00267982	0.0250991
TTC26	-2.7359	-1.45202	0.00244682	0.023704
BMP2	-2.73842	-1.45335	0.000556612	0.00934304
IL18RAP	-2.7423	-1.45538	0.00458857	0.0356099
SAMSN1	-2.75388	-1.46147	0.000515994	0.00883006
HPN	-2.75444	-1.46176	0.00598501	0.04192
RPS23P10	-2.76284	-1.46615	0.000669938	0.010495
AC092299.1	-2.79604	-1.48338	9.63412e-06	0.000600438
GRB10	-2.83327	-1.50247	3.06024e-05	0.00134631
RNU7-140P	-2.8344	-1.50304	6.64842e-05	0.00223753
AC022778.1	-2.8424	-1.50711	0.00362805	0.0303737
RAI2	-2.85557	-1.51378	9.09397e-05	0.00275184
MAILR	-2.85743	-1.51472	1.38863e-12	9.09232e-09
LPL	-2.86544	-1.51876	0.00555915	0.0401313
PLAAT1	-2.87336	-1.52274	0.00605849	0.0423018
AC016542.1	-2.88729	-1.52971	0.000185717	0.00447517
OR2B6	-2.90402	-1.53805	0.001188	0.0146814
LSM3P2	-2.92278	-1.54734	0.00259412	0.024593
AC068989.1	-2.93213	-1.55195	0.00547957	0.0397446
AC073210.3	-2.94594	-1.55873	0.00110851	0.014102
RCVRN	-2.96762	-1.56931	8.91487e-05	0.00272754
CATIP-AS1	-2.97387	-1.57234	0.00648631	0.0441598
ALOX15B	-2.9752	-1.57299	0.00169654	0.018548
INHBB	-2.9763	-1.57352	0.00027498	0.00573031
AL139022.2	-2.98413	-1.57731	4.78168e-05	0.00180143
OASL	-2.98534	-1.5779	0.000806751	0.0118478
CLEC4C	-2.98889	-1.57961	0.00221924	0.0221737
NDUFB8P2	-2.99293	-1.58156	0.0023496	0.0231554
AL109659.2	-3.01209	-1.59076	1.39468e-05	0.000751009
IFI6	-3.01386	-1.59161	0.00405228	0.0326527
DPRXP3	-3.01456	-1.59195	0.00473663	0.0363829
OAS2	-3.01492	-1.59212	0.0040971	0.0328958
HES4	-3.01867	-1.59391	0.00524236	0.0387763
AC007950.1	-3.02071	-1.59489	0.000171626	0.00425754
FOXC1	-3.02301	-1.59598	0.000589754	0.00973745
AL732372.3	-3.03245	-1.60048	2.74645e-10	3.69727e-07
ABCB11	-3.03633	-1.60233	0.00324911	0.0283769
AC090907.2	-3.06605	-1.61638	8.15111e-05	0.00258135
AC073548.2	-3.0747	-1.62045	0.000987337	0.0133271
OSBP2	-3.09179	-1.62844	3.2072e-05	0.00139575
LSMEM2	-3.0928	-1.62891	0.000899142	0.0125476
AC078962.1	-3.13819	-1.64993	0.00259376	0.024593
AC105415.1	-3.18276	-1.67028	0.00105828	0.013725
HMGB1P9	-3.18945	-1.67331	6.93437e-05	0.00231066
TRIM9	-3.18972	-1.67343	4.19821e-05	0.00167794
LINC00222	-3.1999	-1.67803	0.000190276	0.00451497
AC007877.1	-3.21978	-1.68696	3.05718e-06	0.000273158
AL157823.2	-3.22095	-1.68748	0.00136378	0.0159456
CA6	-3.29117	-1.7186	0.00154716	0.0173315
NRIR	-3.32412	-1.73297	0.00386626	0.0315951
RNASE1	-3.33041	-1.7357	0.00194692	0.0202859
ANKRD2	-3.33227	-1.73651	1.32452e-07	3.03842e-05
TMIGD3	-3.34151	-1.7405	0.000282269	0.00585802
MACIR	-3.34191	-1.74067	6.6976e-08	1.90486e-05
C1QB	-3.42653	-1.77675	0.00396144	0.0320872
BNIP3P11	-3.43269	-1.77934	2.64249e-07	4.9869e-05
LAMP3	-3.43735	-1.7813	0.00462388	0.0357602
SLED1	-3.43904	-1.782	6.15423e-09	3.35871e-06
CD177	-3.44093	-1.7828	0.00715461	0.0471567
SNORA12	-3.45405	-1.78829	0.000185589	0.00447517
APOBEC3B	-3.52049	-1.81578	0.00327605	0.0285143
SFRP2	-3.53706	-1.82255	0.00132122	0.0156019
IFIT1B	-3.54283	-1.8249	0.00121511	0.0148707
IFI44	-3.58962	-1.84383	0.0015296	0.0172074
TPST1	-3.59557	-1.84622	7.2839e-05	0.0023955
ST8SIA5	-3.61803	-1.8552	0.000182135	0.00440462
RNU7-181P	-3.63379	-1.86148	1.96769e-10	2.85143e-07
AC007278.1	-3.64128	-1.86445	0.00583447	0.0413081
TMEM253	-3.66569	-1.87408	0.00018191	0.00440446
CNTNAP3B	-3.6755	-1.87794	0.000436208	0.00793594
ZNF608	-3.71699	-1.89413	5.48835e-08	1.75915e-05
AC008533.1	-3.74299	-1.90419	3.67414e-08	1.3246e-05
ANKRD22	-3.74877	-1.90642	4.67611e-05	0.00177907
RPL10P9	-3.75766	-1.90983	0.00356228	0.0300347
USP18	-3.76421	-1.91235	0.00150061	0.0169714
C1QC	-3.80772	-1.92893	0.00528289	0.0389565
SIGLEC1	-3.8143	-1.93142	0.00319522	0.028101
CMPK2	-3.87077	-1.95262	0.00100769	0.0134667
C5orf47	-3.91684	-1.96969	3.24748e-05	0.00140129
H2BC17	-3.92051	-1.97104	8.16536e-07	0.000116115
CA12	-3.94133	-1.97868	8.55703e-05	0.00265834
AL353729.2	-3.95745	-1.98457	6.909e-05	0.00230601
LY6E	-3.99402	-1.99784	0.000126294	0.00344628
AC007686.4	-4.05524	-2.01979	4.68169e-07	7.56299e-05
IGKV1-33	-4.07153	-2.02557	0.00518027	0.0385209
AL358334.2	-4.11953	-2.04248	7.73641e-05	0.00249954
VSIG4	-4.26519	-2.09261	0.000394406	0.00742932
LINC00487	-4.27262	-2.09512	0.000155936	0.00400104
AC016769.6	-4.33226	-2.11512	0.00128292	0.015333
GRASLND	-4.39003	-2.13423	0.000333532	0.00658358
AL445490.1	-4.56798	-2.19155	0.000338005	0.0066385
TEK	-4.5899	-2.19846	0.00441093	0.0346845
ARG1	-4.6826	-2.22731	0.000178843	0.00436403
HBD	-4.71281	-2.23659	0.00239558	0.023403
LINC01579	-4.7221	-2.23943	0.00044098	0.00800783
GNG8	-4.83438	-2.27333	1.01677e-05	0.000619955
LINC01629	-4.86516	-2.28249	5.56133e-07	8.63846e-05
ISG15	-4.90392	-2.29394	0.000415431	0.0076891
DACT1	-5.00058	-2.3221	3.32021e-06	0.000287084
AC005224.2	-5.06849	-2.34156	4.30452e-05	0.00169437
RSAD2	-5.14003	-2.36178	0.00311026	0.027619
AC103996.2	-5.35006	-2.41956	6.1951e-06	0.000434367
ECHDC3	-5.3904	-2.43039	3.53887e-08	1.32334e-05
LINC01093	-5.46419	-2.45001	5.26088e-07	8.3648e-05
BCAM	-5.5548	-2.47374	0.00145256	0.0166279
NUDT10	-5.63661	-2.49483	0.000995882	0.0133943
MRGPRE	-5.91959	-2.5655	0.00606847	0.042343
COL9A2	-6.02817	-2.59172	4.0106e-08	1.39631e-05
LINC02574	-6.13028	-2.61595	0.000539893	0.00913071
SDK1	-7.88601	-2.97929	1.14933e-05	0.000661208
SFRP1	-10.2913	-3.36336	1.4775e-05	0.000789287
MAOA	-12.0064	-3.58573	0.000986559	0.0133255
ADAMTS2	-15.5346	-3.95741	0.00139045	0.0161263
WFDC1	-18.053	-4.17417	2.23888e-06	0.000216314
DAAM2	-18.127	-4.18007	6.35487e-07	9.55489e-05
OLAH	-27.1961	-4.76533	3.73218e-07	6.55338e-05

## Sheet: list of 4C
Table S4. The genes differentially expressed between COPD patients with stage 2-4 compared with stage 1 and their enriched pathways.
ID	Description	GeneRatio	BgRatio	pvalue	p.adjust	qvalue	geneID	Count
GO:0002228	natural killer cell mediated immunity	7/120	66/18866	2.01585e-07	0.000364869	0.000339724	KLRK1/KLRC2/CLNK/NCR3/KLRC4-KLRK1/CD160/GZMB	7
GO:0002717	positive regulation of natural killer cell mediated immunity	5/120	29/18866	1.00625e-06	0.000910653	0.000847895	KLRK1/CLNK/NCR3/KLRC4-KLRK1/CD160	5
GO:0002715	regulation of natural killer cell mediated immunity	5/120	45/18866	9.54458e-06	0.00575857	0.00536171	KLRK1/CLNK/NCR3/KLRC4-KLRK1/CD160	5
GO:0045954	positive regulation of natural killer cell mediated cytotoxicity	4/120	24/18866	1.49904e-05	0.00678313	0.00631567	KLRK1/NCR3/KLRC4-KLRK1/CD160	4
GO:0002683	negative regulation of immune system process	12/120	463/18866	3.9748e-05	0.0129281	0.0120371	GLI3/KLRK1/TLR3/CLNK/DLG5/LAX1/KLRC4-KLRK1/CD200R1/ERBB2/TBX21/CD160/FCRL3	12
GO:0042267	natural killer cell mediated cytotoxicity	5/120	61/18866	4.28555e-05	0.0129281	0.0120371	KLRK1/NCR3/KLRC4-KLRK1/CD160/GZMB	5
GO:0002708	positive regulation of lymphocyte mediated immunity	6/120	106/18866	5.93366e-05	0.0153427	0.0142854	KLRK1/CLNK/NCR3/KLRC4-KLRK1/TBX21/CD160	6
GO:0072676	lymphocyte migration	6/120	117/18866	0.000102788	0.0217182	0.0202214	GPR15/KLRK1/KLRC4-KLRK1/XCL2/CD200R1/TBX21	6
GO:2000402	negative regulation of lymphocyte migration	3/120	15/18866	0.000107991	0.0217182	0.0202214	KLRK1/KLRC4-KLRK1/CD200R1	3
GO:0042269	regulation of natural killer cell mediated cytotoxicity	4/120	41/18866	0.000131425	0.0237879	0.0221486	KLRK1/NCR3/KLRC4-KLRK1/CD160	4

## Sheet: list of 4D
Table S4. The genes differentially expressed between COPD patients with stage 2-4 compared with stage 1 and their enriched pathways.
ID	Description	GeneRatio	BgRatio	pvalue	p.adjust	qvalue	geneID	Count
GO:0045071	negative regulation of viral genome replication	9/183	61/18866	7.01344e-09	1.34824e-05	1.18841e-05	PLSCR1/APOBEC3A/EIF2AK2/IFITM3/OASL/OAS2/APOBEC3B/ISG15/RSAD2	9
GO:0009615	response to virus	18/183	349/18866	9.09741e-09	1.34824e-05	1.18841e-05	IL23A/ZBP1/TNFAIP3/PLSCR1/APOBEC3A/IRAK3/BCL3/EIF2AK2/IRF7/IFITM3/OASL/IFI6/OAS2/APOBEC3B/IFIT1B/IFI44/ISG15/RSAD2	18
GO:0051607	defense response to virus	15/183	258/18866	3.45663e-08	3.41515e-05	3.0103e-05	IL23A/ZBP1/TNFAIP3/PLSCR1/APOBEC3A/EIF2AK2/IRF7/IFITM3/OASL/IFI6/OAS2/APOBEC3B/IFIT1B/ISG15/RSAD2	15
GO:1903901	negative regulation of viral life cycle	9/183	86/18866	1.51061e-07	0.000111936	9.86669e-05	PLSCR1/APOBEC3A/EIF2AK2/IFITM3/OASL/OAS2/APOBEC3B/ISG15/RSAD2	9
GO:0060337	type I interferon signaling pathway	9/183	95/18866	3.58163e-07	0.000176933	0.000155958	ZBP1/IRF7/IFITM3/OASL/IFI6/OAS2/USP18/ISG15/RSAD2	9
GO:0071357	cellular response to type I interferon	9/183	95/18866	3.58163e-07	0.000176933	0.000155958	ZBP1/IRF7/IFITM3/OASL/IFI6/OAS2/USP18/ISG15/RSAD2	9
GO:0034340	response to type I interferon	9/183	99/18866	5.10408e-07	0.00020609	0.000181659	ZBP1/IRF7/IFITM3/OASL/IFI6/OAS2/USP18/ISG15/RSAD2	9
GO:0045069	regulation of viral genome replication	9/183	100/18866	5.56247e-07	0.00020609	0.000181659	PLSCR1/APOBEC3A/EIF2AK2/IFITM3/OASL/OAS2/APOBEC3B/ISG15/RSAD2	9
GO:0048525	negative regulation of viral process	9/183	104/18866	7.77156e-07	0.000255943	0.000225602	PLSCR1/APOBEC3A/EIF2AK2/IFITM3/OASL/OAS2/APOBEC3B/ISG15/RSAD2	9
GO:0045088	regulation of innate immune response	14/183	307/18866	1.87902e-06	0.00055694	0.000490917	ZBP1/SOCS3/TNFAIP3/CLEC4E/PLSCR1/IRAK3/MUC1/PPARG/IRF7/IL18RAP/CLEC4C/USP18/VSIG4/ARG1	14
