# Supplementary material for: Dysregulated NK cell activation and myeloid-lymphoid imbalance underpin COPD progression: insights from high-dimensional immune profiling and smoking-induced immune remodeling
Source: Front Immunol. 2025 Sep 19;16:1623319. doi: 10.3389/fimmu.2025.1623319 (PMC12491182; doi:10.3389/fimmu.2025.1623319)
Supplement: Supplementary file 5 [file DataSheet5.xlsx]

## Sheet: list of 6C
Table S5. The list of enriched pathways between current smokers compared with both quitter and never smokers among patients with stage 2-4.
Cluster	ID	Description	GeneRatio	BgRatio	pvalue	p.adjust	qvalue	geneID	Count
1	GO:0006958	complement activation, classical pathway	10/58	141/18866	1.5137e-11	1.32298e-08	1.15679e-08	IGHG1/IGHG3/IGHG4/IGHV3-43/IGHV3-72/IGKC/IGKV1-39/IGKV1-5/IGKV3D-20/IGLV1-44	10
1	GO:0002431	Fc receptor mediated stimulatory signaling pathway	8/58	145/18866	1.38938e-08	9.16262e-07	8.01164e-07	IGHG1/IGHG3/IGHG4/IGKC/IGKV1-39/IGKV1-5/IGKV3D-20/IGLV1-44	8
1	GO:0002377	immunoglobulin production	9/58	210/18866	1.4677e-08	9.16262e-07	8.01164e-07	IGKC/IGKV1-27/IGKV1-39/IGKV1-5/IGKV2D-29/IGKV3D-15/IGKV3D-20/IGLV1-44/IGLV2-18	9
1	GO:0006910	phagocytosis, recognition	6/58	88/18866	2.88726e-07	1.48439e-05	1.29793e-05	IGHG1/IGHG3/IGHG4/IGHV3-43/IGHV3-72/IGKC	6
1	GO:0050864	regulation of B cell activation	7/58	195/18866	2.17866e-06	8.65523e-05	7.56799e-05	IGHG1/IGHG3/IGHG4/IGHV3-43/IGHV3-72/IGKC/TNFRSF13B	7
1	GO:0019814	immunoglobulin complex	14/62	163/19559	9.09957e-17	9.09957e-15	7.08808e-15	IGHG1/IGHG3/IGHG4/IGHV3-43/IGHV3-72/IGKC/IGKV1-27/IGKV1-39/IGKV1-5/IGKV2D-29/IGKV3D-15/IGKV3D-20/IGLV1-44/IGLV2-18	14
2	GO:0006399	tRNA metabolic process	6/93	186/18866	0.000317323	0.312253	0.302286	DARS1/METTL6/PUS1/RPP25L/RPP40/TSEN2	6
2	GO:0005759	mitochondrial matrix	10/96	473/19559	0.000109474	0.0165854	0.0155679	ALDH6A1/BDH1/DNAJA3/HMGCL/LIAS/MRPS14/MRPS26/MRPS33/PUS1/THEM4	10
3	GO:0044843	cell cycle G1/S phase transition	10/112	310/18866	1.6006e-05	0.0104839	0.00965412	BACH1/CDK16/CDK17/ECD/FBXW7/GIGYF2/KLF11/LATS2/PIAS1/ZNF655	10
3	hsa04120	Ubiquitin mediated proteolysis	7/55	142/8846	2.52516e-05	0.00287868	0.00276438	FBXW7/HERC1/PIAS1/SMURF1/SMURF2/SOCS3/TRAF6	7
4	GO:0045620	negative regulation of lymphocyte differentiation	3/72	55/18866	0.00121279	0.329151	0.308687	ID2/RUNX1/SMAD7	3
4	GO:0048708	astrocyte differentiation	3/72	83/18866	0.00393588	0.407016	0.381711	C1QA/CLCF1/ID2	3
4	hsa04979	Cholesterol metabolism	2/33	51/8846	0.0153531	0.480657	0.47753	NPC1/OSBPL5	2
